# Supplementary material for: Transcriptome based identification of mouse cumulus cell markers that predict the developmental competence of their enclosed antral oocytes
Source: BMC Genomics. 2013 Jun 7;14:380. doi: 10.1186/1471-2164-14-380 (PMC3679864; doi:10.1186/1471-2164-14-380)
Supplement: Additional file 1 — List of regulated genes. List of down- (green) and up- (red) regulated genes in the comparison between NSN-CCs vs. SN-CCs. [file 1471-2164-14-380-S1.xls]

## Sheet: Fold change > 2
Additional file 1. List of down- (green) and up- (red) regulated genes in the comparison between NSN-CCs vs. SN-CCs.
SYMBOL (TargetID)	SEARCH_KEY	CHROMOSOME	DEFINITION	SYNONYMS	SOURCE_REFERENCE_ID	ENTREZ_GENE_ID	SN.AVG_Signal	NSN.AVG_Signal	Fold-change
Amh	ILMN_223758	10	Mus musculus anti-Mullerian hormone (Amh), mRNA.	MIS	NM_007445.2	11705	873.083	4407.99	2.336
Omp	ILMN_184266	7	Mus musculus olfactory marker protein (Omp), mRNA.	?	NM_011010.2	18378	145.861	36.416	-2.002
Kctd7	ILMN_218245	?	Mus musculus potassium channel tetramerisation domain containing 7 (Kctd7), mRNA.	4932409E18; 9430010P06Rik	NM_172509.3	212919	132.439	33.002	-2.005
Ctrl	ILMN_216616	8	Mus musculus chymotrypsin-like (Ctrl), mRNA.	Ctra-1; 1810004D15Rik; Ctra1; 0910001G08Rik; mFLJ00366; AV005227; FLJ00366	NM_023182.2	109660	149.171	37.086	-2.008
Gm606	ILMN_228173	16	Mus musculus gene model 606, (NCBI) (Gm606), mRNA.	Gm1778	NM_001013761.1	239789	138.297	34.345	-2.01
Dux	ILMN_237306	?	Mus musculus double homeobox (Dux), mRNA.	Dux4	NM_001081954.1	672911	139.915	34.708	-2.011
Rab9b	ILMN_210400	X	Mus musculus RAB9B, member RAS oncogene family (Rab9b), mRNA.	MGC130383; 9330195C02Rik	NM_176971.1	319642	141.192	35.004	-2.012
AI595366	ILMN_253609	?	Mus musculus expressed sequence AI595366 (AI595366), mRNA.	?	NM_001033042.3	432779	137.715	34.09	-2.014
Bik	ILMN_220051	15	Mus musculus BCL2-interacting killer (Bik), mRNA.	Nbk; Blk; Biklk	NM_007546.2	12124	153.179	37.849	-2.017
Ifi47	ILMN_214867	11	Mus musculus interferon gamma inducible protein 47 (Ifi47), mRNA.	47kDa; Iipg4; Iigp4; Olfr56; IRG-47	NM_008330.1	15953	150.482	37.144	-2.018
A530099J19Rik	ILMN_221280	13	Mus musculus RIKEN cDNA A530099J19 gene (A530099J19Rik), mRNA.	?	NM_175688.3	319293	134.621	33.191	-2.02
Ifit2	ILMN_216122	19	Mus musculus interferon-induced protein with tetratricopeptide repeats 2 (Ifit2), mRNA.	Ifi54; AV302338	NM_008332.2	15958	141.959	34.922	-2.023
Zfp526	ILMN_188423	7	Mus musculus zinc finger protein 526 (Zfp526), mRNA.	D030024H03Rik; MGC106217	NM_175436.2	210172	142.69	35.101	-2.023
Pcdhb4	ILMN_221098	18	Mus musculus protocadherin beta 4 (Pcdhb4), mRNA.	Pcdhb5A; PcdhbD	NM_053129.3	93875	132.145	32.463	-2.025
Krtap5-5	ILMN_257190	7	Mus musculus keratin associated protein 5-5 (Krtap5-5), mRNA. XM_925516	AI586182; MGC130543; BB149782; A030001H12Rik	NM_001037822.1	114666	149.148	36.462	-2.032
Olfr1208	ILMN_212778	2	Mus musculus olfactory receptor 1208 (Olfr1208), mRNA.	MOR225-4	NM_146778.1	258774	134.492	32.895	-2.032
Ltbp2	ILMN_193948	?	?	?	scl42970.1.243_7	?	137.981	33.577	-2.039
Gtf3c6	ILMN_209771	?	Mus musculus general transcription factor IIIC, polypeptide 6, alpha (Gtf3c6), mRNA.	2410016F19Rik; AU019813	NM_026113.4	67371	132.876	32.204	-2.045
Myh8	ILMN_214541	11	Mus musculus myosin, heavy polypeptide 8, skeletal muscle, perinatal (Myh8), mRNA.	KIAA4211; 4832426G23Rik; MyHC-pn; mKIAA4211; Myhsp; AI327267; Myhs-p	NM_177369.3	17885	133.667	32.276	-2.05
Ppp1r1a	ILMN_211515	15	Mus musculus protein phosphatase 1, regulatory (inhibitor) subunit 1A (Ppp1r1a), mRNA.	0610038N18Rik; I-1	NM_021391.3	58200	152.589	36.665	-2.057
0610012D14Rik	ILMN_213393	7	Mus musculus RIKEN cDNA 0610012D14 gene (0610012D14Rik), mRNA.	?	NM_026690.1	68352	133.787	32.123	-2.058
Mfap5	ILMN_224138	6	Mus musculus microfibrillar associated protein 5 (Mfap5), mRNA.	MAGP-2	NM_015776.2	50530	134.387	32.219	-2.06
Fgf17	ILMN_213696	14	Mus musculus fibroblast growth factor 17 (Fgf17), mRNA.	?	NM_008004.2	14171	157.533	37.436	-2.073
Mtl5	ILMN_210081	19	Mus musculus metallothionein-like 5, testis-specific (tesmin) (Mtl5), transcript variant 1, mRNA.	tesmin	NM_001039657.1	17771	138.621	32.822	-2.078
Fkbp6	ILMN_257529	5	Mus musculus FK506 binding protein 6 (Fkbp6), mRNA.	36kDa; D5Ertd724e; AU017274; 1700008G22Rik	NM_033571.1	94244	141.509	33.491	-2.079
Pdyn	ILMN_223702	2	Mus musculus prodynorphin (Pdyn), mRNA.	Dyn	NM_018863.2	18610	158.336	37.447	-2.08
V1ri8	ILMN_193013	13	Mus musculus vomeronasal 1 receptor, I8 (V1ri8), mRNA.	?	NM_145846.1	252908	154.521	36.177	-2.095
LOC100045628	ILMN_217413	?	PREDICTED: Mus musculus similar to X-linked PEST-containing transporter (LOC100045628), misc RNA.	?	XR_031850.1	100045628	141.473	33.097	-2.096
Rftn2	ILMN_186841	1	Mus musculus raftlin family member 2 (Rftn2), mRNA. XM_920263 XM_986521 XM_986556 XM_986596 XM_986637 XM_986673	3222401M22Rik; KIAA0084; 2700010E02Rik	NM_028713.1	74013	137.482	32.055	-2.101
Cyp4f14	ILMN_223369	17	Mus musculus cytochrome P450, family 4, subfamily f, polypeptide 14 (Cyp4f14), mRNA.	AW108534; 1300014O15Rik	NM_022434.1	64385	179.903	41.819	-2.105
Krt82	ILMN_210328	15	Mus musculus keratin 82 (Krt82), mRNA.	Krt2-20; MGC124293	NM_053249.2	114566	161.317	37.489	-2.105
Casp1	ILMN_211039	9	Mus musculus caspase 1 (Casp1), mRNA.	Il1bc; ICE	NM_009807.2	12362	151.187	35.12	-2.106
Pdcl3	ILMN_212554	1	Mus musculus phosducin-like 3 (Pdcl3), mRNA.	1110061A19Rik; Viaf1; C80025	NM_026850.2	68833	186.673	43.279	-2.109
P42pop	ILMN_209787	7	Mus musculus Myb protein P42POP (P42pop), mRNA.	?	NM_145579.2	232934	143.899	33.047	-2.122
5730593F17Rik	ILMN_223419	11	Mus musculus RIKEN cDNA 5730593F17 gene (5730593F17Rik), mRNA.	RP23-67E18.1; AW548096; FAM117A	NM_172543.2	215512	157.698	36.115	-2.126
Srgn	ILMN_220490	10	Mus musculus serglycin (Srgn), mRNA.	Sgc; Prg; Prg1	NM_011157.2	19073	143.66	32.859	-2.128
Ptgds	ILMN_221328	?	?	?	scl19558.7.10_4	?	168.167	38.379	-2.131
Fam123a	ILMN_191854	14	Mus musculus family with sequence similarity 123, member A (Fam123a), mRNA.	?	NM_028113.2	72125	180.902	41.096	-2.138
F10	ILMN_217890	?	?	?	scl34064.10_3	?	167.247	37.759	-2.147
Hrc	ILMN_221655	7	Mus musculus histidine rich calcium binding protein (Hrc), mRNA.	?	NM_010473.2	15464	182.806	40.838	-2.162
Mrpl39	ILMN_217952	?	Mus musculus mitochondrial ribosomal protein L39 (Mrpl39), nuclear gene encoding mitochondrial protein, mRNA.	C21orf8; MRP-L5; ORF22; Rpml5	NM_017404.3	27393	233.222	51.187	-2.188
Myl1	ILMN_218373	1	Mus musculus myosin, light polypeptide 1 (Myl1), mRNA.	Mylf; AI325107; MLC1f; MLC3f	NM_021285.1	17901	167.729	36.612	-2.196
2010308M01Rik	ILMN_215290	?	?	?	scl072121.12_86	?	156.564	34.06	-2.201
Papln	ILMN_219458	12	Mus musculus papilin, proteoglycan-like sulfated glycoprotein (Papln), mRNA.	E030033C16Rik	NM_130887.1	170721	157.836	33.584	-2.233
Vmo1	ILMN_253414	11	Mus musculus vitelline membrane outer layer 1 homolog (chicken) (Vmo1), mRNA.	RP23-122P1.11; Gm741	NM_001013607.1	327956	174.69	34.396	-2.344
Ihpk3	ILMN_209954	17	Mus musculus inositol hexaphosphate kinase 3 (Ihpk3), mRNA.	D830007E07Rik	NM_173027.2	271424	179.241	33.053	-2.439
Siglech	ILMN_210414	7	Mus musculus sialic acid binding Ig-like lectin H (Siglech), mRNA.	MGC106898; Siglec-H; 6430529G09Rik	NM_178706.2	233274	185.003	34.008	-2.444

## Sheet: Fold change > 1.3
Additional file 1. List of down- (green) and up- (red) regulated genes in the comparison between NSN-CCs vs. SN-CCs.
SYMBOL (TargetID)	SEARCH_KEY	CHROMOSOME	DEFINITION	SYNONYMS	SOURCE_REFERENCE_ID	ENTREZ_GENE_ID	SN.AVG_Signal	NSN.AVG_Signal	Fold-change
Amh	ILMN_223758	10	Mus musculus anti-Mullerian hormone (Amh), mRNA.	MIS	NM_007445.2	11705	873.083	4407.99	2.336
Cited2	ILMN_224362	10	Mus musculus Cbp/p300-interacting transactivator, with Glu/Asp-rich carboxy-terminal domain, 2 (Cited2), mRNA.	p35srj; ER154-like; Msg2; AI835299; Mrg1	NM_010828.2	17684	807.158	2467.96	1.612
Hspa1a	ILMN_257431	17	Mus musculus heat shock protein 1A (Hspa1a), mRNA.	Hsp70-3; hsp68; Hsp72; hsp70A1; Hsp70.3	NM_010479.2	193740	1583.72	4798.51	1.599
Vim	ILMN_187199	2	Mus musculus vimentin (Vim), mRNA.	MGC102095	NM_011701.3	22352	906.663	2548.27	1.491
Dact2	ILMN_188735	17	Mus musculus dapper homolog 2, antagonist of beta-catenin (xenopus) (Dact2), mRNA.	Frd2; 2900084M21Rik; dapper2; A630024E20	NM_172826.2	240025	49.825	139.166	1.482
Giyd2	ILMN_221203	7	Mus musculus GIY-YIG domain containing 2 (Giyd2), mRNA.	2410170E21Rik; 4833422P03Rik	NM_029420.2	75764	29.753	82.262	1.467
Erdr1	ILMN_221931	?	Mus musculus erythroid differentiation regulator 1 (Erdr1), mRNA.	edr; MGC5764	NM_133362.2	170942	1927.22	5009.19	1.378
ORF61	ILMN_217452	10	Mus musculus open reading frame 61 (ORF61), mRNA.	AC087114.7gm12; FLJ00277; R32184_3; mFLJ00277; AC087114.7gm2; MGC90890	NM_001003949.3	216157	2069.88	5325.61	1.363
Lgmn	ILMN_209652	12	Mus musculus legumain (Lgmn), mRNA.	Prsc1; AEP; AI746452; AU022324	NM_011175.2	19141	659.861	1676.93	1.346
Scand1	ILMN_219671	2	Mus musculus SCAN domain-containing 1 (Scand1), mRNA.	2310003H23Rik; Ppargc2; PGC-2; Leap1	NM_020255.2	19018	1109.53	2816.75	1.344
Lin7c	ILMN_216334	2	Mus musculus lin-7 homolog C (C. elegans) (Lin7c), mRNA.	LIN-7C; AI303698; AW125731; D2Ertd520e; 9130007B12Rik; AU019331; MGC54626; MALS-3; Veli3; LIN-7-C	NM_011699.3	22343	155.953	63.206	-1.303
C5ar1	ILMN_209355	7	Mus musculus complement component 5a receptor 1 (C5ar1), mRNA.	Cd88; C5aR; D7Msu1; C5r1	NM_007577.3	12273	91.303	36.977	-1.304
Zfp69	ILMN_253249	4	Mus musculus zinc finger protein 69 (Zfp69), mRNA.	Gm1029; Zfp63; KRAB2	NM_001005788.2	381549	148.159	59.932	-1.306
9530096D07Rik	ILMN_195986	4	Mus musculus RIKEN cDNA 9530096D07 gene (9530096D07Rik), mRNA.	Rab42	NM_001081651.1	242681	96.075	38.824	-1.307
Eif4e	ILMN_210783	3	Mus musculus eukaryotic translation initiation factor 4E (Eif4e), mRNA.	MGC103177; eIF-4E; If4e; Eif4e-ps	NM_007917.3	13684	142.205	57.397	-1.309
Htr4	ILMN_187054	?	?	?	scl51877.8.1_49	?	105.37	42.539	-1.309
Ms4a10	ILMN_211573	19	Mus musculus membrane-spanning 4-domains, subfamily A, member 10 (Ms4a10), mRNA.	2010001N17Rik	NM_023529.2	69826	163.979	66.149	-1.31
Tdpoz3	ILMN_231164	3	Mus musculus TD and POZ domain containing 3 (Tdpoz3), mRNA.	?	NM_207271.1	399674	90.761	36.578	-1.311
Wfdc1	ILMN_189984	?	?	?	scl33257.7.1_7	?	127.944	51.566	-1.311
4732415M23Rik	ILMN_217960	?	Mus musculus RIKEN cDNA 4732415M23 gene (4732415M23Rik), mRNA.	?	NM_177279.3	320869	166.586	67.07	-1.313
Dhfr	ILMN_194824	13	Mus musculus dihydrofolate reductase (Dhfr), mRNA.	AW555094; AA607882; AI662710; 8430436I03Rik	NM_010049.3	13361	99.068	39.874	-1.313
Hist1h3c	ILMN_220453	13	Mus musculus histone cluster 1, H3c (Hist1h3c), mRNA.	H3-143	NM_175653.1	319148	227.157	91.415	-1.313
Olfr1347	ILMN_218285	7	Mus musculus olfactory receptor 1347 (Olfr1347), mRNA.	MGC157588; MOR103-11	NM_146385.1	258383	90.445	36.396	-1.313
OTTMUSG00000010009	ILMN_250128	4	Mus musculus predicted gene, OTTMUSG00000010009 (OTTMUSG00000010009), mRNA.	BC084594; MGC:91194; MGC91194	NM_001007077.1	194227	217.657	87.614	-1.313
A930038C07Rik	ILMN_218754	6	Mus musculus RIKEN cDNA A930038C07 gene (A930038C07Rik), mRNA.	?	NM_172399.2	68169	94.194	37.896	-1.314
EG384814	ILMN_226745	8	Mus musculus predicted gene, EG384814 (EG384814), mRNA.	?	NM_001079931.1	384814	119.066	47.872	-1.314
Fhit	ILMN_222375	14	Mus musculus fragile histidine triad gene (Fhit), mRNA.	AW045638; Fra14A2	NM_010210.2	14198	96.167	38.668	-1.314
9430077A04Rik	ILMN_193697	?	PREDICTED: Mus musculus RIKEN cDNA 9430077A04 gene (9430077A04Rik), misc RNA.	?	XR_035286.1	320321	99.421	39.933	-1.316
Plk4	ILMN_209871	?	?	?	scl0002053.1_260	?	293.8	117.741	-1.319
Abca5	ILMN_209123	11	Mus musculus ATP-binding cassette, sub-family A (ABC1), member 5 (Abca5), mRNA.	mKIAA1888; B930033A02Rik; ABC13	NM_147219.1	217265	85.377	34.167	-1.321
Fbxo44	ILMN_223033	4	Mus musculus F-box protein 44 (Fbxo44), mRNA.	5730411K09; Fbx6a; FBG3; AV001623; FBX30; Fbxo6a	NM_173401.2	230903	103.211	41.309	-1.321
B930011P16Rik	ILMN_212544	5	Mus musculus RIKEN cDNA B930011P16 gene (B930011P16Rik), mRNA.	Gm1377	NM_207282.2	403186	91.754	36.69	-1.322
St8sia4	ILMN_216048	?	Mus musculus ST8 alpha-N-acetyl-neuraminide alpha-2,8-sialyltransferase 4 (St8sia4), mRNA.	Siat8d; PST-1; PST; ST8SiaIV	NM_009183.1	20452	110.755	44.295	-1.322
Tmod2	ILMN_259668	9	Mus musculus tropomodulin 2 (Tmod2), transcript variant 1, mRNA. XM_001004496 XM_001004498	NTMOD; N-Tmod	NM_001038710.1	50876	90.886	36.302	-1.324
D930040M24Rik	ILMN_195196	?	?	?	scl50547.13.1_290	?	97.049	38.735	-1.325
Alox5ap	ILMN_258184	5	Mus musculus arachidonate 5-lipoxygenase activating protein (Alox5ap), mRNA.	Flap	NM_009663.1	11690	107.749	42.932	-1.328
Pttg1	ILMN_216947	11	Mus musculus pituitary tumor-transforming 1 (Pttg1), mRNA.	Pttg3; PTTG; Securin; AW555095; C87862	NM_013917.1	30939	105.801	42.086	-1.33
Zscan20	ILMN_187175	4	Mus musculus zinc finger and SCAN domains 20 (Zscan20), mRNA.	MGC30798; Zfp31; C130001F22; Zkscan20	NM_177758.3	269585	126.348	50.228	-1.331
BC003281	ILMN_192223	?	?	?	scl49186.10_30	?	100.346	39.852	-1.332
Myo1d	ILMN_196042	11	Mus musculus myosin ID (Myo1d), mRNA.	myosin-1d; 9930104H07Rik; D11Ertd9e; AW544947	NM_177390.3	338367	111.814	44.394	-1.333
Kremen2	ILMN_210637	17	Mus musculus kringle containing transmembrane protein 2 (Kremen2), mRNA.	2900054E04Rik	NM_028416.1	73016	88.077	34.91	-1.335
Calml4	ILMN_212718	?	?	?	scl36843.5.19_46	?	103.326	40.817	-1.34
Tor2a	ILMN_195870	?	?	?	scl030933.5_3	?	103.387	40.821	-1.341
Tspan8	ILMN_194091	10	Mus musculus tetraspanin 8 (Tspan8), mRNA.	Tm4sf3; MGC38363; E330007O21Rik; C76990	NM_146010.1	216350	235.254	92.859	-1.341
Tecta	ILMN_217334	9	Mus musculus tectorin alpha (Tecta), mRNA.	Tctna	NM_009347.1	21683	140.51	55.412	-1.342
Slc39a10	ILMN_219433	1	Mus musculus solute carrier family 39 (zinc transporter), member 10 (Slc39a10), mRNA.	mKIAA1265; 2900042E17Rik; 5430433I10	NM_172653.2	227059	149.513	58.919	-1.343
6720460F02Rik	ILMN_215879	11	Mus musculus RIKEN cDNA 6720460F02 gene (6720460F02Rik), mRNA.	2610008F03Rik; RP23-207N15.1; AI115087	NM_144526.2	109212	188.542	74.192	-1.346
Ly6g6d	ILMN_209791	17	Mus musculus lymphocyte antigen 6 complex, locus G6D (Ly6g6d), mRNA.	MEGT1; A930024F17Rik; G6d; NG32; G6f; NG25	NM_033478.2	114654	131.542	51.719	-1.347
Nat2	ILMN_230537	8	Mus musculus N-acetyltransferase 2 (arylamine N-acetyltransferase) (Nat2), mRNA.	AV377607	NM_010874.2	17961	206.137	80.842	-1.35
Spag6	ILMN_221631	16	Mus musculus sperm associated antigen 6 (Spag6), mRNA.	?	NM_015773.1	50525	134.727	52.863	-1.35
Sugt1	ILMN_219165	?	Mus musculus SGT1, suppressor of G2 allele of SKP1 (S. cerevisiae) (Sugt1), mRNA.	2410174K12Rik; SGT1	NM_026474.5	67955	103.142	40.441	-1.351
3830402I07Rik	ILMN_244528	13	Mus musculus RIKEN cDNA 3830402I07 gene (3830402I07Rik), mRNA.	?	NM_001001187.1	408068	97.867	38.249	-1.355
Rpl22l1	ILMN_217068	3	Mus musculus ribosomal protein L22 like 1 (Rpl22l1), mRNA.	3110001N18Rik; AU041196	NM_026517.2	68028	151.481	59.046	-1.359
Tns4	ILMN_216838	11	Mus musculus tensin 4 (Tns4), mRNA.	AA589547; Cten; AU016405; 9930017A07Rik	NM_172564.2	217169	188.944	73.656	-1.359
Rgs9bp	ILMN_217635	7	Mus musculus regulator of G-protein signalling 9 binding protein (Rgs9bp), mRNA.	Rgs9-1bp; R9AP	NM_145840.2	243923	130.928	51.002	-1.36
Moap1	ILMN_191027	?	?	?	scl0075760.1_152	?	87.414	34.019	-1.362
Plcg2	ILMN_210061	8	Mus musculus phospholipase C, gamma 2 (Plcg2), mRNA.	Plcg-2; MGC38590	NM_172285.1	234779	123.461	48.017	-1.362
4933434I06Rik	ILMN_219135	2	Mus musculus RIKEN cDNA 4933434I06 gene (4933434I06Rik), mRNA.	AU016229; MGC117794	NM_027728.2	71233	225.419	87.562	-1.364
Hmbox1	ILMN_192180	?	Mus musculus homeobox containing 1 (Hmbox1), mRNA.	AI604847; F830020C16Rik; AI451877	NM_177338.5	219150	134.059	52.072	-1.364
Cenpj	ILMN_214797	14	Mus musculus centromere protein J (Cenpj), mRNA.	4932437H03Rik; LAP; MGC102215; LIP1; Gm81; CPAP	NM_001014996.1	219103	96.177	37.29	-1.367
Npffr2	ILMN_220560	5	Mus musculus neuropeptide FF receptor 2 (Npffr2), mRNA.	HG31; NPFF2; Gpr74	NM_133192.2	104443	89.353	34.608	-1.368
Tomm70a	ILMN_186247	?	Mus musculus translocase of outer mitochondrial membrane 70 homolog A (yeast) (Tomm70a), mRNA.	D16Ium22; Tom70; D16Wsu109e; D16Ium22e; mKIAA0719; 2610044B22Rik	NM_138599.4	28185	127.606	49.427	-1.368
Mrpl15	ILMN_215829	1	Mus musculus mitochondrial ribosomal protein L15 (Mrpl15), mRNA.	MRP-L7; HSPC145; Rpml7	NM_025300.2	27395	141.292	54.668	-1.37
Hist1h3g	ILMN_251402	13	Mus musculus histone cluster 1, H3g (Hist1h3g), mRNA.	M32460; H3.1-221	NM_145073.2	97908	106.942	41.314	-1.372
Fxyd1	ILMN_245895	7	Mus musculus FXYD domain-containing ion transport regulator 1 (Fxyd1), transcript variant 5, mRNA.	0610012C17Rik; PML; PLM; 1110006M24Rik	NM_052991.2	56188	112.496	43.438	-1.373
Akr1c19	ILMN_259025	13	Mus musculus aldo-keto reductase family 1, member C19 (Akr1c19), mRNA.	1810010N06Rik	NM_001013785.2	432720	168.206	64.835	-1.375
Usp45	ILMN_215319	4	Mus musculus ubiquitin specific petidase 45 (Usp45), mRNA. XM_920449 XM_920458	AI843191; 3110003C05Rik; Gcap7; RP23-38K18.3; 4930550B20Rik	NM_152825.2	77593	109.755	42.31	-1.375
Mia1	ILMN_260117	7	Mus musculus melanoma inhibitory activity 1 (Mia1), mRNA.	Cdrap; CD-RAP; MIA	NM_019394.1	12587	213.074	81.953	-1.378
Olfr1040	ILMN_214655	2	Mus musculus olfactory receptor 1040 (Olfr1040), mRNA.	MOR185-12	NM_207561.2	404323	85.295	32.774	-1.38
Has2	ILMN_214045	15	Mus musculus hyaluronan synthase 2 (Has2), mRNA.	?	NM_008216.2	15117	290.601	111.488	-1.382
Edg2	ILMN_261592	4	Mus musculus endothelial differentiation, lysophosphatidic acid G-protein-coupled receptor, 2 (Edg2), mRNA.	AI326300; lpA1; vzg-1; Gpcr26; 5031439C20; Kdt2; MGC29102	NM_010336.1	14745	126.416	48.409	-1.385
Fabp5	ILMN_216304	3	Mus musculus fatty acid binding protein 5, epidermal (Fabp5), mRNA.	mal1; Klbp	NM_010634.2	16592	160.175	61.073	-1.391
LOC100045419	ILMN_216340	?	PREDICTED: Mus musculus similar to helios (LOC100045419), mRNA.	?	XM_001474240.1	100045419	150.669	57.454	-1.391
Ufsp1	ILMN_210449	5	Mus musculus UFM1-specific peptidase 1 (Ufsp1), mRNA.	D5Ertd655e; Ufsp1; MGC107633	NM_027356.2	70240	122.383	46.581	-1.394
Abcc2	ILMN_210550	19	Mus musculus ATP-binding cassette, sub-family C (CFTR/MRP), member 2 (Abcc2), mRNA.	AI173996; Abc30; Cmoat; cMRP; Mrp2	NM_013806.2	12780	100.905	38.276	-1.398
1700081D17Rik	ILMN_227849	14	Mus musculus RIKEN cDNA 1700081D17 gene (1700081D17Rik), transcript variant 2, mRNA.	AI429082; 1700051A02Rik	NM_028526.1	73523	258.085	97.771	-1.4
Cml4	ILMN_223352	6	Mus musculus camello-like 4 (Cml4), mRNA.	0610037O16Rik	NM_023455.2	68396	121.795	46.165	-1.4
9530066K23Rik	ILMN_209760	11	Mus musculus RIKEN cDNA 9530066K23 gene (9530066K23Rik), mRNA.	RP23-29H5.5	NM_172524.1	214112	97.715	36.977	-1.402
2200001I15Rik	ILMN_217056	14	Mus musculus RIKEN cDNA 2200001I15 gene (2200001I15Rik), mRNA.	?	NM_183278.2	69134	356.595	134.875	-1.403
Treml2	ILMN_254312	17	Mus musculus triggering receptor expressed on myeloid cells-like 2 (Treml2), mRNA.	Gm750; Tlt2; AW049306	NM_001033405.1	328833	96.898	36.638	-1.403
Gtf2h5	ILMN_219715	17	Mus musculus general transcription factor IIH, polypeptide 5 (Gtf2h5), mRNA.	2700017P07Rik; D17Wsu155e; 2810432H05Rik	NM_181392.2	66467	136.061	51.389	-1.405
Daam2	ILMN_255598	17	Mus musculus dishevelled associated activator of morphogenesis 2 (Daam2), mRNA.	2310016D11Rik; AW557870; AI843643	NM_001008231.2	76441	119.025	44.912	-1.406
Gnrhr	ILMN_185817	5	Mus musculus gonadotropin releasing hormone receptor (Gnrhr), mRNA.	?	NM_010323.1	14715	138.185	52.04	-1.409
Pgr	ILMN_215272	9	Mus musculus progesterone receptor (Pgr), mRNA.	PR-B; 9930019P03Rik; PR; NR3C3; PR-A	NM_008829.2	18667	136.682	51.463	-1.409
Tpt1	ILMN_259038	14	Mus musculus tumor protein, translationally-controlled 1 (Tpt1), mRNA.	Trt; TCTP	NM_009429.2	22070	93.297	35.118	-1.41
4831426I19Rik	ILMN_217788	12	Mus musculus RIKEN cDNA 4831426I19 gene (4831426I19Rik), transcript variant 2, mRNA.	nesprin-3; MGC106312	NM_172500.2	212073	112.486	42.203	-1.414
Ggta1	ILMN_220308	2	Mus musculus glycoprotein galactosyltransferase alpha 1, 3 (Ggta1), mRNA.	alpha3GalT; Gal; AW108479; GALT; Ggta; Ggta-1	NM_010283.1	14594	163.648	61.406	-1.414
Morc2b	ILMN_221540	17	Mus musculus microrchidia 2B (Morc2b), mRNA.	4932411A10Rik; Tce6	NM_177719.2	240069	147.854	55.495	-1.414
Prr15	ILMN_214576	6	Mus musculus proline rich 15 (Prr15), mRNA.	G90; E130201N16Rik	NM_030024.2	78004	387.462	145.372	-1.414
Gjb1	ILMN_219510	X	Mus musculus gap junction protein, beta 1 (Gjb1), mRNA.	Cx32; Gjb-1; MGC6217; Cnx32; AI118175	NM_008124.2	14618	112.029	41.947	-1.417
Dph5	ILMN_187910	3	Mus musculus DPH5 homolog (S. cerevisiae) (Dph5), mRNA.	2410012M04Rik; AU045680; C80186	NM_027193.2	69740	108.56	40.639	-1.418
Gtl3	ILMN_218629	8	Mus musculus gene trap locus 3 (Gtl3), mRNA.	AL024127; T10-2A2; 2600014O15Rik	NM_008187.1	14894	242.29	90.669	-1.418
Narfl	ILMN_215503	17	Mus musculus nuclear prelamin A recognition factor-like (Narfl), mRNA.	9030612I22Rik; PRN; AI504405	NM_026238.2	67563	115.486	43.209	-1.418
Utp15	ILMN_218513	13	Mus musculus UTP15, U3 small nucleolar ribonucleoprotein, homolog (yeast) (Utp15), mRNA.	AW544865	NM_178918.3	105372	118.041	44.133	-1.419
Zan	ILMN_185264	5	Mus musculus zonadhesin (Zan), mRNA.	?	NM_011741.1	22635	135.856	50.758	-1.42
2310061C15Rik	ILMN_219020	8	Mus musculus RIKEN cDNA 2310061C15 gene (2310061C15Rik), mRNA.	1110046L09Rik; DC13	NM_026844.3	66531	158.149	59.071	-1.421
Otub2	ILMN_221782	?	Mus musculus OTU domain, ubiquitin aldehyde binding 2 (Otub2), mRNA.	OTB2; AI413508; AW557219; 2010015L18Rik; OTU2; 4930586I02Rik	NM_026580.3	68149	99.505	37.14	-1.422
Actl6b	ILMN_213292	?	Mus musculus actin-like 6B (Actl6b), mRNA.	Baf53b; Actl6; ArpNa	NM_031404.4	83766	96.285	35.838	-1.426
Dapk2	ILMN_216280	9	Mus musculus death-associated kinase 2 (Dapk2), mRNA.	?	NM_010019.2	13143	166.027	61.743	-1.427
Cabp4	ILMN_219764	19	Mus musculus calcium binding protein 4 (Cabp4), mRNA.	2410038D05Rik	NM_144532.2	73660	134.619	50.026	-1.428
Elovl2	ILMN_219840	13	Mus musculus elongation of very long chain fatty acids (FEN1/Elo2, SUR4/Elo3, yeast)-like 2 (Elovl2), mRNA.	Ssc2; AI317360	NM_019423.1	54326	142.385	52.746	-1.433
Clec4a3	ILMN_210538	6	Mus musculus C-type lectin domain family 4, member a3 (Clec4a3), mRNA.	mDcir3; Dcir3; 3110037K17Rik	NM_153197.3	73149	138.368	50.985	-1.44
Senp6	ILMN_212151	?	?	?	scl0003463.1_14	?	137.976	50.833	-1.441
Slc25a13	ILMN_208929	6	Mus musculus solute carrier family 25 (mitochondrial carrier, adenine nucleotide translocator), member 13 (Slc25a13), nuclear gene encoding mitochondrial protein, mRNA.	AI785475; Ctrn	NM_015829.2	50799	139.018	51.19	-1.441
LOC100045044	ILMN_209964	?	PREDICTED: Mus musculus similar to membrane-associated ring finger (C3HC4) 9 (LOC100045044), mRNA.	?	XM_001473570.1	100045044	137.676	50.672	-1.442
Cct6b	ILMN_221083	11	Mus musculus chaperonin containing Tcp1, subunit 6b (zeta) (Cct6b), mRNA.	CCTzeta-2; Cctz-2	NM_009839.1	12467	93.985	34.509	-1.445
Gbx2	ILMN_209467	1	Mus musculus gastrulation brain homeobox 2 (Gbx2), mRNA.	Stra7; Gbx-2; D130058E05Rik; MMoxA	NM_010262.3	14472	138.555	50.859	-1.446
Ranbp2	ILMN_218166	?	Mus musculus RAN binding protein 2 (Ranbp2), mRNA.	NUP358; AI256741; A430087B05Rik	NM_011240.3	19386	93.897	34.439	-1.447
Pigw	ILMN_241424	11	Mus musculus phosphatidylinositol glycan anchor biosynthesis, class W (Pigw), transcript variant 2, mRNA.	Gwt1; 2610044A17Rik	NM_001077636.1	70325	136.155	49.716	-1.453
Ribc1	ILMN_217863	X	Mus musculus RIB43A domain with coiled-coils 1 (Ribc1), mRNA.	2610028I09Rik; W08639	NM_025660.1	66611	156.633	57.218	-1.453
Akr1e1	ILMN_210160	13	Mus musculus aldo-keto reductase family 1, member E1 (Akr1e1), mRNA.	1810061I10Rik	NM_018859.2	56043	229.747	83.888	-1.454
D830014E11Rik	ILMN_218463	5	Mus musculus RIKEN cDNA D830014E11 gene (D830014E11Rik), mRNA.	?	NM_177251.3	320751	195.586	71.027	-1.461
BC050777	ILMN_215784	2	Mus musculus cDNA sequence BC050777 (BC050777), mRNA.	RP23-33L3.1; 1700095H12	NM_183181.1	241850	138.386	50.235	-1.462
Gloxd1	ILMN_217091	4	Mus musculus glyoxalase domain containing 1 (Gloxd1), mRNA.	A830048M07Rik; MGC31514; BC034099	NM_146256.2	242642	96.254	34.848	-1.466
1300017J02Rik	ILMN_217090	9	Mus musculus RIKEN cDNA 1300017J02 gene (1300017J02Rik), mRNA.	?	NM_027918.1	71775	102.162	36.954	-1.467
Tnfrsf9	ILMN_187633	4	Mus musculus tumor necrosis factor receptor superfamily, member 9 (Tnfrsf9), transcript variant 1, mRNA.	AA408498; A930040I11Rik; 4-1BB; Ly63; Cd137; AI325004; CDw137; ILA	NM_011612.2	21942	104.509	37.78	-1.468
LOC381066	ILMN_198091	?	?	?	XM_354986.1	?	174.025	62.831	-1.47
Myl6b	ILMN_196140	10	Mus musculus myosin, light polypeptide 6B (Myl6b), mRNA.	5730437E04Rik; MLC1SA; MGC41229; BC037527	NM_172259.1	216459	134.591	48.556	-1.471
Icos	ILMN_209578	1	Mus musculus inducible T-cell co-stimulator (Icos), mRNA.	Ly115; H4; AILIM	NM_017480.1	54167	139.066	50.128	-1.472
Olfr725	ILMN_201572	14	Mus musculus olfactory receptor 725 (Olfr725), mRNA.	MOR246-7_p; MOR246-3	NM_146317.1	258314	136.798	49.322	-1.472
B3gnt8	ILMN_211346	7	Mus musculus UDP-GlcNAc:betaGal beta-1,3-N-acetylglucosaminyltransferase 8 (B3gnt8), transcript variant 1, mRNA.	B7galt7; MGC32391; BC025206; B3galt7	NM_146184.4	232984	175.758	63.269	-1.474
Fabp9	ILMN_220068	3	Mus musculus fatty acid binding protein 9, testis (Fabp9), mRNA.	Perf; 1700007P10Rik; Tlbp; Perf15	NM_011598.2	21884	110.148	39.66	-1.474
Col3a1	ILMN_211697	1	Mus musculus collagen, type III, alpha 1 (Col3a1), mRNA.	AW550625; KIAA4231; Ms10w; mKIAA4231; MMS10-W; Col3a-1	NM_009930.1	12825	134.119	48.258	-1.475
Zfp595	ILMN_212051	13	Mus musculus zin finger protein 595 (Zfp595), mRNA.	Rslcan23; A230042K10Rik	NM_177622.3	218314	110.563	39.759	-1.476
Mccc1	ILMN_217447	3	Mus musculus methylcrotonoyl-Coenzyme A carboxylase 1 (alpha) (Mccc1), mRNA.	MCCalpha; Mcca; 2310058B18Rik; 1810045E08Rik; R75106	NM_023644.3	72039	150.434	54.046	-1.477
Zfp11	ILMN_191374	5	Mus musculus zinc finger protein 11 (Zfp11), mRNA.	Krox-6; Zfp-11; 6720465D24	NM_172462.4	22648	108.604	38.934	-1.48
Dnajc4	ILMN_214337	19	Mus musculus DnaJ (Hsp40) homolog, subfamily C, member 4 (Dnajc4), mRNA.	2010301J22Rik; Hspf2; Mcg18	NM_020566.1	57431	359.164	128.596	-1.482
Gm813	ILMN_240351	16	Mus musculus gene model 813, (NCBI) (Gm813), mRNA.	Gm1781	NM_001033404.1	328695	176.508	63.145	-1.483
Mest	ILMN_212378	6	Mus musculus mesoderm specific transcript (Mest), mRNA.	Peg1; AI256745; AA408879	NM_008590.1	17294	132.339	47.335	-1.483
N6amt2	ILMN_218903	14	Mus musculus N-6 adenine-specific DNA methyltransferase 2 (putative) (N6amt2), mRNA.	Ayu21-96; Gt(pU21)96Imeg; 2510005D08Rik; AW045965; GtAyu21-96	NM_026526.2	68043	787.416	281.177	-1.486
AI428936	ILMN_211797	7	Mus musculus expressed sequence AI428936 (AI428936), mRNA.	0610012K07Rik; MGC38513	NM_153577.2	233066	90.842	32.37	-1.489
Crtac1	ILMN_223439	?	?	?	scl52473.16_34	?	152.068	53.942	-1.495
Zcchc4	ILMN_189676	5	Mus musculus zinc finger, CCHC domain containing 4 (Zcchc4), mRNA. XM_923669 XM_923685 XM_923691 XM_977051 XM_977085 XM_977122 XM_977192	4930449I23Rik	NM_030185.2	78796	107.634	38.165	-1.496
LOC100046796	ILMN_186590	?	PREDICTED: Mus musculus similar to polymerase (RNA) II (DNA directed) polypeptide K (LOC100046796), mRNA.	?	XM_001476827.1	100046796	259.142	91.678	-1.499
Cdh1	ILMN_212630	8	Mus musculus cadherin 1 (Cdh1), mRNA.	Ecad; AA960649; UVO; L-CAM; MGC107495; Um	NM_009864.2	12550	95.389	33.678	-1.502
Chd1l	ILMN_212915	3	Mus musculus chromodomain helicase DNA binding protein 1-like (Chd1l), mRNA.	Snf2p; 4432404A22Rik	NM_026539.1	68058	205.761	72.629	-1.502
Rhbdd2	ILMN_219143	5	Mus musculus rhomboid domain containing 2 (Rhbdd2), mRNA.	Usmg1; 0610011L13Rik; AI480532; MGC18730; Rhbdl7	NM_146002.2	215160	137.305	48.472	-1.502
Rgs9	ILMN_214015	?	Mus musculus regulator of G-protein signaling 9 (Rgs9), mRNA.	RGS9-1; MGC150268; MGC150267; Rgs9-2	NM_011268.2	19739	138.281	48.782	-1.503
Cpne9	ILMN_192917	6	Mus musculus copine family member IX (Cpne9), mRNA.	mKIAA4217; KIAA4217; A730016F12Rik	NM_170673.3	211232	96.902	34.163	-1.504
Ndufab1	ILMN_186809	7	Mus musculus NADH dehydrogenase (ubiquinone) 1, alpha/beta subcomplex, 1 (Ndufab1), mRNA.	SDAP; 8kDa; 2310039H15Rik; 2210401F17Rik; 2610003B19Rik; 9130423F15Rik	NM_028177.3	70316	113.381	39.985	-1.504
Hsf2	ILMN_212358	10	Mus musculus heat shock factor 2 (Hsf2), mRNA.	AI661205	NM_008297.2	15500	200.665	70.64	-1.506
Kif18a	ILMN_212842	2	Mus musculus kinesin family member 18A (Kif18a), mRNA.	MGC27627; AU024633; B130001M12Rik	NM_139303.1	228421	305.006	107.215	-1.508
Rbm35a	ILMN_210806	4	Mus musculus RNA binding motif protein 35A (Rbm35a), mRNA.	MGC25805; 2210008M09Rik; A630065D16; BC031468	NM_194055.1	207920	129.407	45.511	-1.508
Pam	ILMN_212425	1	Mus musculus peptidylglycine alpha-amidating monooxygenase (Pam), mRNA.	PHM	NM_013626.1	18484	163.445	57.329	-1.511
Alg11	ILMN_222439	8	Mus musculus asparagine-linked glycosylation 11 homolog (yeast, alpha-1,2-mannosyltransferase) (Alg11), mRNA.	AI849156; AW492253; B230397C21	NM_183142.1	207958	125.819	44.091	-1.513
Dclk2	ILMN_216270	3	Mus musculus doublecortin-like kinase 2 (Dclk2), mRNA.	Click-II; AU044875; Dcamkl2; 6330415M09Rik	NM_027539.3	70762	134.388	47.093	-1.513
Defb36	ILMN_241963	2	Mus musculus defensin beta 36 (Defb36), mRNA.	Defb123	NM_001037247.1	266620	144.381	50.514	-1.515
Olfr323	ILMN_209847	?	Mus musculus olfactory receptor 323 (Olfr323), mRNA.	MOR107-1; RP23-128D9.5	NM_146376.2	258373	107.939	37.771	-1.515
Il13	ILMN_215680	11	Mus musculus interleukin 13 (Il13), mRNA.	Il-13	NM_008355.1	16163	99.692	34.763	-1.52
Serpini1	ILMN_218028	3	Mus musculus serine (or cysteine) peptidase inhibitor, clade I, member 1 (Serpini1), mRNA.	AI837402; Ns; Spi17; PI12	NM_009250.1	20713	134.361	46.803	-1.521
Rsu1	ILMN_223961	2	Mus musculus Ras suppressor protein 1 (Rsu1), mRNA.	rsp-1	NM_009105.3	20163	116.034	40.395	-1.522
Dis3	ILMN_215865	?	Mus musculus DIS3 mitotic control homolog (S. cerevisiae) (Dis3), mRNA.	2810028N01Rik	NM_028315.2	72662	156.392	54.413	-1.523
Scgb3a1	ILMN_213541	11	Mus musculus secretoglobin, family 3A, member 1 (Scgb3a1), transcript variant B, mRNA.	UGRP2A; Pnsp2; 1110030K16Rik; MGC107611; LuLeu2; Utgrp2; HIN-1; UGRP2	NM_170727.1	68662	109.271	38.02	-1.523
Plau	ILMN_212726	14	Mus musculus plasminogen activator, urokinase (Plau), mRNA.	uPA; u-PA	NM_008873.2	18792	303.461	105.478	-1.525
Txnrd1	ILMN_192042	10	Mus musculus thioredoxin reductase 1 (Txnrd1), transcript variant 1, mRNA.	TR; TrxR1; TR1	NM_001042523.1	50493	120.024	41.72	-1.525
2810046M22Rik	ILMN_219843	?	?	?	scl0269633.1_325	?	152.303	52.901	-1.526
BC038925	ILMN_213504	5	Mus musculus cDNA sequence BC038925 (BC038925), mRNA.	MGC49416	NM_177878.2	330216	153.838	53.407	-1.526
Sgsh	ILMN_192825	11	Mus musculus N-sulfoglucosamine sulfohydrolase (sulfamidase) (Sgsh), mRNA.	4632406A19Rik	NM_018822.3	27029	117.298	40.678	-1.528
Klhl13	ILMN_219982	?	Mus musculus kelch-like 13 (Drosophila) (Klhl13), mRNA.	AI451128; Bklhd2; mKIAA1309; 1200009K10Rik; D130072F20Rik	NM_026167.3	67455	161.637	55.983	-1.53
Spink4	ILMN_209221	?	?	?	scl25544.3.11_30	?	261.178	90.352	-1.531
EG623661	ILMN_227099	1	Mus musculus predicted gene, EG623661 (EG623661), mRNA.	MGC28431	NM_001037918.1	623661	102.602	35.467	-1.532
Ptpn6	ILMN_222531	6	Mus musculus protein tyrosine phosphatase, non-receptor type 6 (Ptpn6), transcript variant 2, mRNA.	motheaten; Hcph; hcp; me; Ptp1C; SHP-1	NM_001077705.1	15170	139.329	48.123	-1.534
Oas1g	ILMN_212179	5	Mus musculus 2'-5' oligoadenylate synthetase 1G (Oas1g), mRNA.	Oas1a; Oias1; L2; AI449562; Oias-1; Mmu-L; Mmu-L2	NM_011852.2	23960	140.584	48.478	-1.536
Tnfaip8l2	ILMN_214932	3	Mus musculus tumor necrosis factor, alpha-induced protein 8-like 2 (Tnfaip8l2), mRNA.	AW610835; 1810019A08Rik	NM_027206.1	69769	139.777	48.175	-1.537
Azgp1	ILMN_220677	5	Mus musculus alpha-2-glycoprotein 1, zinc (Azgp1), mRNA.	?	NM_013478.1	12007	146.821	50.561	-1.538
Shd	ILMN_236512	17	Mus musculus src homology 2 domain-containing transforming protein D (Shd), mRNA.	AI413439; MGC118480	NM_009168.1	20420	155.394	53.441	-1.54
Cacybp	ILMN_194476	1	Mus musculus calcyclin binding protein (Cacybp), mRNA.	?	NM_009786.1	12301	107.509	36.935	-1.541
Cdx1	ILMN_220722	18	Mus musculus caudal type homeo box 1 (Cdx1), mRNA.	Cdx; Cdx-1	NM_009880.2	12590	102.941	35.267	-1.545
Gsg1	ILMN_221484	6	Mus musculus germ cell-specific gene 1 (Gsg1), transcript variant 2, mRNA.	?	NM_001080553.1	14840	138.61	47.463	-1.546
Fgf5	ILMN_213959	?	Mus musculus fibroblast growth factor 5 (Fgf5), mRNA.	angora; go; Fgf-5	NM_010203.4	14176	135.154	46.249	-1.547
Zc3hav1	ILMN_195503	6	Mus musculus zinc finger CCCH type, antiviral 1 (Zc3hav1), mRNA.	1200014N16Rik; D6Bwg1452e; 2900058M19Rik; 9130009D18Rik; ZAP	NM_028864.2	78781	198.711	67.951	-1.548
Ffar3	ILMN_245990	7	Mus musculus free fatty acid receptor 3 (Ffar3), mRNA.	Gm478; Gpr41	NM_001033316.1	233080	145.277	49.566	-1.551
Grb7	ILMN_224011	11	Mus musculus growth factor receptor bound protein 7 (Grb7), mRNA.	MGC78181; mKIAA4028; KIAA4028	NM_010346.2	14786	133.387	45.48	-1.552
Trem1	ILMN_185616	17	Mus musculus triggering receptor expressed on myeloid cells 1 (Trem1), mRNA.	?	NM_021406.2	58217	135.496	46.163	-1.553
Zfp758	ILMN_211100	17	Mus musculus zinc finger protein 758 (Zfp758), mRNA.	BC021442; MGC67807; MGC29357	NM_145484.2	224598	118.673	40.42	-1.554
Ghrh	ILMN_213432	2	Mus musculus growth hormone releasing hormone (Ghrh), mRNA.	Ghrf	NM_010285.2	14601	219.651	74.704	-1.556
BC066107	ILMN_220548	17	Mus musculus cDNA sequence BC066107 (BC066107), mRNA.	MGC86136; AI173952	NM_207245.1	240066	153.505	52.176	-1.557
Eif3h	ILMN_219124	15	Mus musculus eukaryotic translation initiation factor 3, subunit H (Eif3h), mRNA.	EIF3-P40; MGC107627; EIF3-gamma; Eif3s3; 9430017H16Rik; 40kD; 1110008A16Rik	NM_080635.1	68135	115.411	39.202	-1.558
Neu2	ILMN_215712	1	Mus musculus neuraminidase 2 (Neu2), mRNA.	MTS; MSS; MBS	NM_015750.2	23956	145.539	49.4	-1.559
Plac1l	ILMN_240904	19	Mus musculus placenta-specific 1-like (Plac1l), mRNA.	Gm99; MGC117750; Tmem122	NM_001037634.1	225922	135.45	45.968	-1.559
Rgma	ILMN_212164	?	Mus musculus RGM domain family, member A (Rgma), mRNA.	MGC38550; MGC69915; C230063O06; BC059072	NM_177740.4	244058	133.637	45.189	-1.564
B230358A15Rik	ILMN_221059	X	Mus musculus RIKEN cDNA B230358A15 gene (B230358A15Rik), mRNA.	RP23-348N10.1	NM_172931.1	245525	114.699	38.777	-1.565
Idi1	ILMN_208932	13	Mus musculus isopentenyl-diphosphate delta isomerase (Idi1), transcript variant 2, mRNA.	MGC118013; 4832416K17Rik; MGC8139	NM_177960.3	319554	95.401	32.151	-1.569
AW146299	ILMN_241589	5	Mus musculus expressed sequence AW146299 (AW146299), mRNA.	Gm1055	NM_001013774.1	381686	113.097	38.103	-1.57
Angel1	ILMN_209710	12	Mus musculus angel homolog 1 (Drosophila) (Angel1), mRNA.	1110030H02Rik; mKIAA0759; KIAA0759	NM_144524.1	68737	153.834	51.756	-1.572
BC005624	ILMN_223364	2	Mus musculus cDNA sequence BC005624 (BC005624), mRNA.	RP23-221O14.10; MGC11690	NM_144885.1	227707	119.333	40.11	-1.573
Aig1-pending	ILMN_196481	?	?	?	XM_132255.5	?	149.733	50.293	-1.574
Nono	ILMN_194355	X	Mus musculus non-POU-domain-containing, octamer binding protein (Nono), mRNA.	AA407051; NRB54; MGC103109; AV149256; nonA; P54NRB	NM_023144.1	53610	143.478	48.165	-1.575
Scube1	ILMN_195206	15	Mus musculus signal peptide, CUB domain, EGF-like 1 (Scube1), mRNA.	AI604862; A630023E24Rik; 7330410C13Rik	NM_022723.2	64706	133.444	44.777	-1.575
Oscar	ILMN_223728	7	Mus musculus osteoclast associated receptor (Oscar), mRNA.	mOSCAR-M1; mOSCAR; mOSCAR-M3; mOSCAR-M2	NM_175632.2	232790	138.083	46.239	-1.578
Sag	ILMN_186510	1	Mus musculus retinal S-antigen (Sag), mRNA.	Irbp; A930001K18Rik	NM_009118.2	20215	141.516	47.352	-1.579
Sh3tc1	ILMN_223697	5	Mus musculus SH3 domain and tetratricopeptide repeats 1 (Sh3tc1), mRNA.	MGC67153; 4631428G15; BC024909	NM_194344.1	231147	143.302	47.916	-1.58
4922505G16Rik	ILMN_226693	2	Mus musculus RIKEN cDNA 4922505G16 gene (4922505G16Rik), mRNA.	?	NM_001039557.1	629499	157.951	52.719	-1.583
Dlk2	ILMN_218738	17	Mus musculus delta-like 2 homolog (Drosophila) (Dlk2), mRNA.	Egfl9; AI413481	NM_207666.2	106565	147.651	49.268	-1.583
9130206N08Rik	ILMN_237526	10	Mus musculus RIKEN cDNA 9130206N08 gene (9130206N08Rik), mRNA. XM_916097 XM_924095	mKIAA1086; AW045600; 2010013I23Rik	NM_001034895.2	103406	167.741	55.942	-1.584
Shc4	ILMN_210129	2	Mus musculus SHC (Src homology 2 domain containing) family, member 4 (Shc4), mRNA.	9930029B02Rik; Gm685; RaLP; 6230417E10Rik; RP23-323D9.1	NM_199022.2	271849	136.421	45.493	-1.584
LOC622665	ILMN_255972	4	Mus musculus hypothetical protein LOC622665 (LOC622665), mRNA.	FLJ33084	NM_001037916.1	622665	189.206	63.017	-1.586
Isg20l1	ILMN_209475	7	Mus musculus interferon stimulated exonuclease gene 20-like 1 (Isg20l1), mRNA.	2700083B06Rik	NM_026531.2	68048	142.791	47.516	-1.587
Dazl	ILMN_213146	17	Mus musculus deleted in azoospermia-like (Dazl), mRNA.	Tpx-2; Dazla; Tpx2; MGC107400	NM_010021.3	13164	157.288	52.291	-1.589
2410008K03Rik	ILMN_223117	11	Mus musculus RIKEN cDNA 2410008K03 gene (2410008K03Rik), mRNA.	RP23-453B22.6	NM_028022.1	71962	238.273	79.007	-1.593
Emr1	ILMN_213846	17	Mus musculus EGF-like module containing, mucin-like, hormone receptor-like sequence 1 (Emr1), mRNA.	Ly71; EGF-TM7; F4/80; TM7LN3; Gpf480; DD7A5-7	NM_010130.1	13733	146.139	48.426	-1.593
Frmpd4	ILMN_226031	X	Mus musculus FERM and PDZ domain containing 4 (Frmpd4), mRNA.	Gm196; Pdzk10; Pdzd10	NM_001033330.2	333605	145.84	48.329	-1.593
Pcdhb20	ILMN_219738	18	Mus musculus protocadherin beta 20 (Pcdhb20), mRNA.	Pcdhb14; PcdhbT	NM_053145.2	93891	143.918	47.515	-1.599
Cdh13	ILMN_185061	?	Mus musculus cadherin 13 (Cdh13), mRNA.	4932416G01Rik; Cdht; T-cadherin; Tcad	NM_019707.4	12554	135.874	44.585	-1.608
Rdh5	ILMN_221249	10	Mus musculus retinol dehydrogenase 5 (Rdh5), mRNA.	9-cis; RDH4; AI987873; cRDH	NM_134006.4	19682	163.267	53.352	-1.614
Col12a1	ILMN_212667	9	Mus musculus collagen, type XII, alpha 1 (Col12a1), mRNA.	AW743884	NM_007730.2	12816	137.053	44.744	-1.615
Timm22	ILMN_208771	11	Mus musculus translocase of inner mitochondrial membrane 22 homolog (yeast) (Timm22), nuclear gene encoding mitochondrial protein, mRNA.	Tim22; 2610511O07Rik	NM_019818.3	56322	146.29	47.7	-1.617
Cox7b	ILMN_193506	X	Mus musculus cytochrome c oxidase subunit VIIb (Cox7b), nuclear gene encoding mitochondrial protein, mRNA.	1100001F07Rik; MGC107263; C80563; 1110004F07Rik	NM_025379.2	66142	145.528	47.271	-1.622
Sncg	ILMN_209715	14	Mus musculus synuclein, gamma (Sncg), mRNA.	persyn; C79089	NM_011430.2	20618	152.806	49.608	-1.623
Cpeb2	ILMN_191758	5	Mus musculus cytoplasmic polyadenylation element binding protein 2 (Cpeb2), mRNA.	A630055H10Rik	NM_175937.2	231207	152.133	49.35	-1.624
Lcn13	ILMN_218400	2	Mus musculus lipocalin 13 (Lcn13), mRNA.	MGC41397; BC027556	NM_153558.1	227627	143.87	46.675	-1.624
Rpgr	ILMN_219012	X	Mus musculus retinitis pigmentosa GTPase regulator (Rpgr), mRNA.	Rp3h	NM_011285.1	19893	200.454	65.01	-1.625
Trpc5	ILMN_186181	?	?	?	scl53756.11.1_4	?	143.87	46.571	-1.627
Tuba4a	ILMN_195615	1	Mus musculus tubulin, alpha 4A (Tuba4a), mRNA.	Tuba4; M[a]4	NM_009447.2	22145	138.089	44.599	-1.631
Olfr915	ILMN_234721	9	Mus musculus olfactory receptor 915 (Olfr915), mRNA.	MOR167-4	NM_146785.1	258781	139.876	45.139	-1.632
OTTMUSG00000002038	ILMN_253110	11	Mus musculus predicted gene, OTTMUSG00000002038 (OTTMUSG00000002038), mRNA.	RP23-290B5.6	NM_001007584.1	432589	142.273	45.715	-1.638
Cdh3	ILMN_228163	8	Mus musculus cadherin 3 (Cdh3), transcript variant 1, mRNA.	P-cadherin; AI385538; Cadp; Pcad	NM_001037809.1	12560	144.626	46.38	-1.641
Theg	ILMN_216936	10	Mus musculus testicular haploid expressed gene (Theg), transcript variant 2, mRNA.	?	NM_199226.1	21830	138.218	44.234	-1.644
Gpr85	ILMN_184260	6	Mus musculus G protein-coupled receptor 85 (Gpr85), mRNA.	2900026B03Rik; DKFZp761L08121	NM_145066.4	64450	149.201	47.555	-1.65
Cd109	ILMN_210899	9	Mus musculus CD109 antigen (Cd109), mRNA.	9930012E15Rik; GARP; AI480638	NM_153098.2	235505	133.228	42.406	-1.652
Agrp	ILMN_219037	8	Mus musculus agouti related protein (Agrp), mRNA.	Agrt; Art	NM_007427.2	11604	186.371	59.093	-1.657
LOC100046044	ILMN_210625	?	PREDICTED: Mus musculus similar to COUP-TFI (LOC100046044), mRNA.	?	XM_001475459.1	100046044	141.708	44.836	-1.66
Cx3cr1	ILMN_212321	?	?	?	scl35213.3_207	?	150.573	47.477	-1.665
Jmjd4	ILMN_218907	?	Mus musculus jumonji domain containing 4 (Jmjd4), mRNA.	6430559I23; RP23-210M6.10; AU020939	NM_178659.5	194952	138.008	43.334	-1.671
Wdr93	ILMN_257350	7	Mus musculus WD repeat domain 93 (Wdr93), mRNA.	?	NM_001037927.1	626359	145.375	45.585	-1.673
Cpt1c	ILMN_189687	7	Mus musculus carnitine palmitoyltransferase 1c (Cpt1c), mRNA.	6530437J22Rik; MGC101932; 9630004I06Rik	NM_153679.1	78070	137.075	42.93	-1.675
Sox8	ILMN_221672	17	Mus musculus SRY-box containing gene 8 (Sox8), mRNA.	?	NM_011447.1	20681	144.569	45.124	-1.68
Mfi2	ILMN_218361	16	Mus musculus antigen p97 (melanoma associated) identified by monoclonal antibodies 133.2 and 96.5 (Mfi2), mRNA.	CD228; MTf	NM_013900.2	30060	138.093	43.079	-1.681
Dnaja1	ILMN_209734	4	Mus musculus DnaJ (Hsp40) homolog, subfamily A, member 1 (Dnaja1), mRNA.	Nedd7; Hsj2	NM_008298.2	15502	133.355	41.57	-1.682
Rin1	ILMN_201524	19	Mus musculus Ras and Rab interactor 1 (Rin1), mRNA.	?	NM_145495.2	225870	161.617	50.223	-1.686
Ifnz	ILMN_240422	4	Mus musculus interferon zeta (Ifnz), mRNA.	6030405N23Rik; Lmtn; BGIF	NM_197889.1	319146	146.387	45.44	-1.688
Batf2	ILMN_217075	19	Mus musculus basic leucine zipper transcription factor, ATF-like 2 (Batf2), mRNA.	4933430F08Rik	NM_028967.1	74481	135.009	41.869	-1.689
LOC671453	ILMN_224107	?	PREDICTED: Mus musculus hypothetical protein LOC671453 (LOC671453), mRNA.	?	XR_003429.1	671453	138.788	43.048	-1.689
Kcns1	ILMN_219951	2	Mus musculus K+ voltage-gated channel, subfamily S, 1 (Kcns1), mRNA.	Kv9.1	NM_008435.2	16538	133.061	41.134	-1.694
Rprm	ILMN_214005	2	Mus musculus reprimo, TP53 dependent G2 arrest mediator candidate (Rprm), mRNA.	Reprimo; 2410012A13Rik	NM_023396.4	67874	149.914	46.338	-1.694
Defb1	ILMN_245550	8	Mus musculus defensin beta 1 (Defb1), mRNA.	mBD-1; AW260221	NM_007843.2	13214	140.538	43.316	-1.698
Kbtbd8	ILMN_247701	6	Mus musculus kelch repeat and BTB (POZ) domain containing 8 (Kbtbd8), mRNA.	Takrp; AU040152; mKIAA1842; MGC91215	NM_001008785.1	243574	133.393	41.1	-1.698
Tnfsf13b	ILMN_184661	8	Mus musculus tumor necrosis factor (ligand) superfamily, member 13b (Tnfsf13b), mRNA.	TALL-1; MGC124060; BLyS; THANK; zTNF4; TNFSF20; D8Ertd387e; TALL1; BAFF; MGC124061	NM_033622.1	24099	139.078	42.839	-1.699
Miox	ILMN_213724	15	Mus musculus myo-inositol oxygenase (Miox), mRNA.	Aldrl6; AI314022; RSOR; 0610009I10Rik; C85427	NM_019977.2	56727	154.552	47.561	-1.7
Olfr1424	ILMN_222490	19	Mus musculus olfactory receptor 1424 (Olfr1424), mRNA.	MOR239-2	NM_146681.1	258676	136.671	42.076	-1.7
Sp5	ILMN_213827	2	Mus musculus trans-acting transcription factor 5 (Sp5), mRNA.	MGC144801; MGC144802	NM_022435.2	64406	133.287	41.032	-1.7
H1foo	ILMN_222457	6	Mus musculus H1 histone family, member O, oocyte-specific (H1foo), mRNA.	H1oo; H1fo; C86609	NM_138311.2	171506	154.673	47.466	-1.704
A830073O21Rik	ILMN_233670	7	Mus musculus RIKEN cDNA A830073O21 gene (A830073O21Rik), mRNA.	?	NM_177118.3	320262	144.008	44.151	-1.706
Larp6	ILMN_209330	?	Mus musculus La ribonucleoprotein domain family, member 6 (Larp6), mRNA.	5430431G03Rik; MGC115805; AI552438	NM_026235.4	67557	141.042	43.176	-1.708
Zfp54	ILMN_190316	17	Mus musculus zinc finger protein 54 (Zfp54), mRNA.	Zfp-54; KRAB10; MGC91117; Zfp76; mszf83	NM_011760.2	22712	137.587	42.106	-1.708
Sh3d19	ILMN_259928	3	Mus musculus SH3 domain protein D19 (Sh3d19), mRNA.	Kryn; AW011754	NM_001082414.1	27059	142.179	43.486	-1.709
2610044O15Rik	ILMN_217556	17	Mus musculus RIKEN cDNA 2610044O15 gene (2610044O15Rik), mRNA.	?	NM_153780.1	72139	146.748	44.856	-1.71
Rln1	ILMN_220932	19	Mus musculus relaxin 1 (Rln1), mRNA.	rlx; Rln	NM_011272.1	19773	160.869	49.132	-1.711
Atp5e	ILMN_210357	2	Mus musculus ATP synthase, H+ transporting, mitochondrial F1 complex, epsilon subunit (Atp5e), nuclear gene encoding mitochondrial protein, mRNA.	2410043G19Rik; ATPE; AV000645	NM_025983.3	67126	258.137	78.622	-1.715
Zfp1	ILMN_187996	8	Mus musculus zinc finger protein 1 (Zfp1), transcript variant 1, mRNA.	mkr-1; Fnp-1; Zfp-1	NM_001037665.2	22640	162.316	49.409	-1.716
Olfr1105	ILMN_250379	2	Mus musculus olfactory receptor 1105 (Olfr1105), mRNA.	MOR172-7; MOR0-6P	NM_001011825.1	258085	138.001	41.92	-1.719
Pth2	ILMN_220655	7	Mus musculus parathyroid hormone 2 (Pth2), mRNA.	TIP39	NM_053256.1	114640	135.334	41.092	-1.72
Vmn2r42	ILMN_193892	7	Mus musculus vomeronasal 2, receptor 42 (Vmn2r42), mRNA.	?	NM_009493.1	22310	141.598	42.831	-1.725
Olfr104	ILMN_249555	?	Mus musculus olfactory receptor 104 (Olfr104), mRNA.	MOR250-5	NM_001011783.2	257948	141.738	42.845	-1.726
Lag3	ILMN_220255	6	Mus musculus lymphocyte-activation gene 3 (Lag3), mRNA.	CD223; Ly66; LAG-3	NM_008479.1	16768	225.693	68.149	-1.728
Nkx2-3	ILMN_218592	?	?	?	scl53104.2_253	?	132.785	40.093	-1.728
Ggnbp1	ILMN_248058	17	Mus musculus gametogenetin binding protein 1 (Ggnbp1), mRNA.	?	NM_027544.1	70772	139.476	42.029	-1.731
LOC100044565	ILMN_189187	?	PREDICTED: Mus musculus similar to tweety homolog 2 (LOC100044565), mRNA.	?	XM_001472596.1	100044565	135.501	40.762	-1.733
Xlr5c	ILMN_251755	X	Mus musculus X-linked lymphocyte-regulated 5C (Xlr5c), mRNA.	MGC141130; Xlr5	NM_031493.1	27084	138.534	41.688	-1.733
Wscd2	ILMN_184676	5	Mus musculus WSC domain containing 2 (Wscd2), mRNA.	C530024P05Rik	NM_177292.2	320916	117.86	35.411	-1.735
Npal2	ILMN_210740	?	Mus musculus NIPA-like domain containing 2 (Npal2), mRNA.	9330161F08Rik; Nipal2	NM_145469.4	223473	151.19	45.208	-1.742
Olfr244	ILMN_246417	?	PREDICTED: Mus musculus olfactory receptor 244 (Olfr244), mRNA.	?	XM_904560.2	404222	138.941	41.438	-1.745
Zfp786	ILMN_222014	?	Mus musculus zinc finger protein 786 (Zfp786), mRNA.	A730012O14Rik	NM_177882.4	330301	135.806	40.498	-1.746
1700029I15Rik	ILMN_190405	2	Mus musculus RIKEN cDNA 1700029I15 gene (1700029I15Rik), mRNA.	RP23-316M14.6; 1700021K07Rik	NM_183112.2	75641	197.496	58.747	-1.749
4930444A02Rik	ILMN_212923	8	Mus musculus RIKEN cDNA 4930444A02 gene (4930444A02Rik), mRNA.	?	NM_029037.2	74653	138.921	41.331	-1.749
Smyd4	ILMN_211905	?	Mus musculus SET and MYND domain containing 4 (Smyd4), mRNA.	RP23-384C18.3; G430029E23Rik	NM_177009.3	319822	146.235	43.312	-1.755
Gpr182	ILMN_220030	10	Mus musculus G protein-coupled receptor 182 (Gpr182), mRNA.	Gpcr22; MB10; Gpcr17; NOW; AM-R; G10-D	NM_007412.2	11536	134.895	39.768	-1.762
Rtbdn	ILMN_213012	8	Mus musculus retbindin (Rtbdn), mRNA.	A330096I21Rik; MGC38683; Rtbnd; MGC31644; MGC38855; BC022744	NM_144929.2	234542	139.387	41.096	-1.762
Sacs	ILMN_216613	14	Mus musculus sacsin (Sacs), mRNA.	A230052M14; mKIAA0730; KIAA0730; E130115J16Rik	NM_172809.3	50720	146.524	43.206	-1.762
St3gal1	ILMN_210811	15	Mus musculus ST3 beta-galactoside alpha-2,3-sialyltransferase 1 (St3gal1), mRNA.	Siat4; MGC90735; ST3GalI; Siat4a; 5330418N22Rik; AI467004; St3gal-1	NM_009177.4	20442	139.24	41.057	-1.762
6030419C18Rik	ILMN_209844	9	Mus musculus RIKEN cDNA 6030419C18 gene (6030419C18Rik), mRNA.	?	NM_176921.2	319477	147.405	43.443	-1.763
Tcp11	ILMN_219614	17	Mus musculus t-complex protein 11 (Tcp11), mRNA.	MGC107229; Tcp-11; D17Ken1	NM_013687.2	21463	146.793	43.137	-1.767
Tmem69	ILMN_210190	4	Mus musculus transmembrane protein 69 (Tmem69), mRNA.	MGC118424; RP23-233B9.3; A630048M13Rik	NM_177670.3	230657	137.658	40.426	-1.768
Trpm3	ILMN_239137	19	Mus musculus transient receptor potential cation channel, subfamily M, member 3 (Trpm3), transcript variant 7, mRNA.	MLSN2; LTRPC3; 6330504P12Rik; AU018608; B930001P07Rik; 9330180E14	NM_001035244.1	226025	135.947	39.907	-1.768
Cts6	ILMN_215949	13	Mus musculus cathepsin 6 (Cts6), mRNA.	MGC117650; 1600022N02Rik	NM_021445.1	58518	133.526	39.19	-1.769
L1td1	ILMN_226036	4	Mus musculus LINE-1 type transposase domain containing 1 (L1td1), mRNA.	AB211064; ECAT11; AA546746; D76865	NM_001081202.1	381591	133.812	39.208	-1.771
A830093I24Rik	ILMN_223276	?	Mus musculus RIKEN cDNA A830093I24 gene (A830093I24Rik), mRNA.	?	NM_175431.2	207921	137.84	40.333	-1.773
Chchd3	ILMN_216695	6	Mus musculus coiled-coil-helix-coiled-coil-helix domain containing 3 (Chchd3), mRNA.	AW558177; 1700039J09Rik; 0610041L09Rik	NM_025336.1	66075	136.152	39.82	-1.774
Ahrr	ILMN_221003	13	Mus musculus aryl-hydrocarbon receptor repressor (Ahrr), mRNA.	mKIAA1234; KIAA1234	NM_009644.2	11624	148.935	43.532	-1.775
Amn	ILMN_216778	12	Mus musculus amnionless (Amn), mRNA.	5033428N14Rik; AV002116	NM_033603.2	93835	150.311	43.878	-1.776
Ccbp2	ILMN_214666	9	Mus musculus chemokine binding protein 2 (Ccbp2), mRNA.	MGC130576; D6; CCR9; Cmkbr9; AI464239; CCR10	NM_021609.3	59289	138.697	40.191	-1.787
Slc22a14	ILMN_241050	9	Mus musculus solute carrier family 22 (organic cation transporter), member 14 (Slc22a14), mRNA.	MGC118292; Gm1128	NM_001037749.1	382113	133.548	38.607	-1.79
Atg9b	ILMN_249271	?	Mus musculus ATG9 autophagy related 9 homolog B (S. cerevisiae) (Atg9b), mRNA.	Apg9l2; Nos3as; Apg912; sONE; eONE; Apgdc2; Gm574	NM_001002897.3	213948	137.544	39.736	-1.791
LOC100044210	ILMN_210587	?	PREDICTED: Mus musculus hypothetical protein LOC100044210 (LOC100044210), mRNA.	?	XM_001471732.1	100044210	142.375	41.117	-1.792
Gchfr	ILMN_215064	2	Mus musculus GTP cyclohydrolase I feedback regulator (Gchfr), mRNA.	2010323F13Rik; P35; GFRP	NM_177157.4	320415	147.42	42.394	-1.798
Grid2	ILMN_186094	?	?	?	scl29956.4_609	?	135.961	39.099	-1.798
Des	ILMN_223243	1	Mus musculus desmin (Des), mRNA.	?	NM_010043.1	13346	146.468	42.045	-1.801
Bin3	ILMN_211987	14	Mus musculus bridging integrator 3 (Bin3), mRNA.	1700015F07Rik	NM_021328.3	57784	150.233	43.009	-1.804
Olfml1	ILMN_221386	7	Mus musculus olfactomedin-like 1 (Olfml1), mRNA.	MGC56882; ONT2; mONT2; 6720478C22; MVAL564; BC047207	NM_172907.2	244198	148.525	42.513	-1.805
Lrrc14	ILMN_189052	15	Mus musculus leucine rich repeat containing 14 (Lrrc14), mRNA.	mKIAA0014; E130306I01Rik	NM_145471.2	223664	140.009	40.054	-1.806
Magi3	ILMN_186966	3	Mus musculus membrane associated guanylate kinase, WW and PDZ domain containing 3 (Magi3), mRNA.	AI120132; mKIAA1634; 4732496O19Rik; AA407180; 6530407C02Rik	NM_133853.2	99470	138.098	39.453	-1.808
Hvcn1	ILMN_187872	5	Mus musculus hydrogen voltage-gated channel 1 (Hvcn1), transcript variant 1, mRNA.	AI450555; mVSOP; 0610039P13Rik	NM_001042489.1	74096	135.199	38.36	-1.817
Cdkn2a	ILMN_213789	4	Mus musculus cyclin-dependent kinase inhibitor 2A (Cdkn2a), transcript variant 1, mRNA.	p16; MTS1; p16(INK4a); Arf; p16INK4a; Pctr1; INK4a-ARF; ARF-INK4a; p19ARF	NM_009877.2	12578	136.504	38.632	-1.821
Gdf10	ILMN_194095	14	Mus musculus growth differentiation factor 10 (Gdf10), mRNA.	?	NM_145741.2	14560	134.158	37.978	-1.821
Lrg1	ILMN_214837	17	Mus musculus leucine-rich alpha-2-glycoprotein 1 (Lrg1), mRNA.	1300008B03Rik; Lrg; MGC102387; Lrhg; 2310031E04Rik	NM_029796.2	76905	151.5	42.766	-1.825
Ctnna3	ILMN_222767	10	Mus musculus catenin (cadherin associated protein), alpha 3 (Ctnna3), mRNA.	4930429L08Rik; Catna3; Vr22; 4933408A16	NM_177612.1	216033	135.258	38.133	-1.827
Orc4l	ILMN_209879	2	Mus musculus origin recognition complex, subunit 4-like (S. cerevisiae) (Orc4l), mRNA.	mMmORC4; Orc4; Orc4P	NM_011958.3	26428	163.929	46.127	-1.829
Pramef12	ILMN_217305	4	Mus musculus PRAME family member 12 (Pramef12), mRNA.	C86578; AU023001; 4930569K13Rik	NM_029948.2	77632	114.028	32.094	-1.829
LOC100046792	ILMN_197793	?	PREDICTED: Mus musculus hypothetical protein LOC100046792 (LOC100046792), mRNA.	?	XM_001476822.1	100046792	134.178	37.723	-1.831
Freq	ILMN_193620	?	?	?	scl5074.1.1_211	?	133.199	37.42	-1.832
Fnbp1	ILMN_186271	2	Mus musculus formin binding protein 1 (Fnbp1), transcript variant 2, mRNA.	FBP1; 1110057E06Rik; Fbp17; 2210010H06Rik	NM_019406.2	14269	140.558	39.388	-1.835
Lgi2	ILMN_188753	5	Mus musculus leucine-rich repeat LGI family, member 2 (Lgi2), mRNA.	mKIAA1916	NM_144945.2	246316	138.818	38.901	-1.835
Allc	ILMN_186000	12	Mus musculus allantoicase (Allc), mRNA.	MGC124130; MGC124129; 1700012B22Rik; Alc	NM_053156.1	94041	144.548	40.495	-1.836
Ebf1	ILMN_191261	11	Mus musculus early B-cell factor 1 (Ebf1), mRNA.	9830166E18Rik; O/E-1; AW990631; Ebf; Olf-1; Olf1	NM_007897.2	13591	138.691	38.771	-1.839
9530008L14Rik	ILMN_223274	13	Mus musculus RIKEN cDNA 9530008L14 gene (9530008L14Rik), mRNA.	?	NM_175417.2	109254	136.607	38.064	-1.844
Bcar3	ILMN_216897	3	Mus musculus breast cancer anti-estrogen resistance 3 (Bcar3), mRNA.	AND-34; AI131758	NM_013867.1	29815	210.012	58.416	-1.846
Cdh11	ILMN_221549	?	?	?	scl000659.1_40	?	136.24	37.838	-1.848
Fhod3	ILMN_216540	18	Mus musculus formin homology 2 domain containing 3 (Fhod3), mRNA.	A930009H06Rik; KIAA1695; FHOS2; mKIAA1695	NM_175276.3	225288	180.014	50.009	-1.848
3110004L20Rik	ILMN_231232	13	Mus musculus RIKEN cDNA 3110004L20 gene (3110004L20Rik), mRNA.	?	NM_001033167.1	73102	144.882	40.225	-1.849
Irf8	ILMN_216627	8	Mus musculus interferon regulatory factor 8 (Irf8), mRNA.	Myls; IRF-8; ICSBP; AI893568; Icsbp1	NM_008320.3	15900	133.8	37.154	-1.849
Spon2	ILMN_223108	5	Mus musculus spondin 2, extracellular matrix protein (Spon2), mRNA.	2310045I24Rik; AI504350; Mindin; M-spondin	NM_133903.2	100689	157.66	43.665	-1.852
Fgf15	ILMN_223880	7	Mus musculus fibroblast growth factor 15 (Fgf15), mRNA.	?	NM_008003.2	14170	139.788	38.682	-1.854
4930471M23Rik	ILMN_211465	5	Mus musculus RIKEN cDNA 4930471M23 gene (4930471M23Rik), mRNA.	5730478O19Rik; p40	NM_175675.2	74919	146.86	40.558	-1.856
Ppp1r1b	ILMN_214764	11	Mus musculus protein phosphatase 1, regulatory (inhibitor) subunit 1B (Ppp1r1b), mRNA.	AU040756; DARPP-32; Darpp32	NM_144828.1	19049	139.6	38.575	-1.856
Rassf9	ILMN_214722	?	Mus musculus Ras association (RalGDS/AF-6) domain family (N-terminal) member 9 (Rassf9), mRNA.	MGC41694; AW322107	NM_146240.4	237504	133.892	36.963	-1.857
BC049635	ILMN_211809	4	Mus musculus cDNA sequence BC049635 (BC049635), mRNA.	RP23-124L1.1; 4931430D02; MGC58387	NM_177785.3	277773	135.548	37.356	-1.859
Pnliprp2	ILMN_218140	19	Mus musculus pancreatic lipase-related protein 2 (Pnliprp2), mRNA.	PLRP2	NM_011128.1	18947	132.318	36.481	-1.859
G0s2	ILMN_220362	1	Mus musculus G0/G1 switch gene 2 (G0s2), mRNA.	MGC151417; AI255151; AV006465; MGC151415	NM_008059.2	14373	136.593	37.581	-1.862
Ell3	ILMN_186986	2	Mus musculus elongation factor RNA polymerase II-like 3 (Ell3), mRNA.	A930015D22Rik; MGC31450	NM_145973.2	269344	143.666	39.49	-1.863
Slc29a4	ILMN_216466	5	Mus musculus solute carrier family 29 (nucleoside transporters), member 4 (Slc29a4), mRNA.	MGC38048; mPMAT; ENT4	NM_146257.2	243328	136.054	37.392	-1.863
Zfp78	ILMN_184422	7	Mus musculus zinc finger protein 78 (Zfp78), transcript variant 1, mRNA.	A330079D15; KRAB12; Zfp77; MGC102644	NM_001025163.1	330463	137.243	37.713	-1.864
Bnipl	ILMN_211723	3	Mus musculus BCL2/adenovirus E1B 19kD interacting protein like (Bnipl), mRNA.	BNIPL-2; BNIP-S; PP73; BNIPL-1; BNIPL1; BNIPL2; 1700128A13Rik; PP753; MGC8103	NM_134253.1	171388	135.154	37.082	-1.866
Nlrp9a	ILMN_249959	7	Mus musculus NLR family, pyrin domain containing 9A (Nlrp9a), transcript variant 1, mRNA.	D7Ertd565e; Nalp-theta; Nalp9a	NM_001048219.1	233001	142.271	38.922	-1.87
Ankrd33	ILMN_217264	15	Mus musculus ankyrin repeat domain 33 (Ankrd33), mRNA.	MGC31569; A930021G21Rik	NM_144790.1	208258	132.421	36.209	-1.871
Hydin	ILMN_217928	8	Mus musculus hydrocephalus inducing (Hydin), mRNA.	AC069308.21gm4; hy-3; 4930545D19Rik; hy3; 4932703P14; 1700034M11Rik; A830061H17	NM_172916.2	244653	151.552	41.389	-1.872
OTTMUSG00000010328	ILMN_239273	4	Mus musculus predicted gene, OTTMUSG00000010328 (OTTMUSG00000010328), mRNA.	MGC91195	NM_001005371.1	381569	157.619	43.072	-1.872
4930455C21Rik	ILMN_246669	16	Mus musculus RIKEN cDNA 4930455C21 gene (4930455C21Rik), mRNA.	AV135763; 2810021C21Rik	NM_024273.1	76916	314.924	85.887	-1.874
Lypd3	ILMN_213711	7	Mus musculus Ly6/Plaur domain containing 3 (Lypd3), mRNA.	C4.4a; 2310061G07Rik	NM_133743.1	72434	144.93	39.551	-1.874
B230209C24Rik	ILMN_223457	1	Mus musculus RIKEN cDNA B230209C24 gene (B230209C24Rik), mRNA.	?	NM_177235.3	320705	136.858	37.317	-1.875
Hipk4	ILMN_258210	7	Mus musculus homeodomain interacting protein kinase 4 (Hipk4), mRNA. XM_921955	Gm162	NM_001033315.1	233020	147.384	40.165	-1.876
Rgs6	ILMN_220163	?	Mus musculus regulator of G-protein signaling 6 (Rgs6), mRNA.	?	NM_015812.3	50779	144.472	39.352	-1.876
Rtp4	ILMN_253388	16	Mus musculus receptor transporter protein 4 (Rtp4), mRNA.	Ifrg28; 5830458K16Rik	NM_023386.3	67775	153.822	41.909	-1.876
Nuak2	ILMN_217186	1	Mus musculus NUAK family, SNF1-like kinase, 2 (Nuak2), mRNA.	1200013B22Rik; mKIAA0537; Snark	NM_028778.3	74137	152.578	41.425	-1.881
Wnk2	ILMN_217234	13	Mus musculus WNK lysine deficient protein kinase 2 (Wnk2), mRNA.	ESTM15; AW122246; 1810073P09Rik; X83337; mKIAA1760	NM_029361.2	75607	143.658	39.014	-1.881
Agbl1	ILMN_221312	7	Mus musculus ATP/GTP binding protein-like 1 (Agbl1), mRNA.	EG244071; D430020F16; Nna1-l1	NM_172902.2	244071	139.682	37.861	-1.883
Cldn3	ILMN_213147	5	Mus musculus claudin 3 (Cldn3), mRNA.	AI182374; mRVP1; Cpetr2	NM_009902.3	12739	147.113	39.82	-1.885
LOC100047046	ILMN_189369	?	PREDICTED: Mus musculus similar to monoacylglycerol O-acyltransferase 1 (LOC100047046), mRNA.	?	XM_001477283.1	100047046	132.107	35.69	-1.888
Utrn	ILMN_186748	10	Mus musculus utrophin (Utrn), mRNA.	DRP; Dmdl; AA589569	NM_011682.4	22288	145.236	39.219	-1.889
Ube2z	ILMN_216091	11	Mus musculus ubiquitin-conjugating enzyme E2Z (putative) (Ube2z), mRNA.	AW049199; D11Moh35; C030047H17Rik; RP23-235J5.3	NM_172300.3	268470	143.428	38.618	-1.893
V1rh5	ILMN_185797	13	Mus musculus vomeronasal 1 receptor, H5 (V1rh5), mRNA.	?	NM_134214.1	171248	132.98	35.685	-1.898
Mtap6	ILMN_245227	7	Mus musculus microtubule-associated protein 6 (Mtap6), transcript variant 2, mRNA.	STOP; 2810411E12Rik	NM_001048167.1	17760	132.804	35.493	-1.904
Mef2b	ILMN_261798	8	Mus musculus myocyte enhancer factor 2B (Mef2b), transcript variant 2, mRNA.	?	NM_001045484.1	17259	167.013	44.47	-1.909
Olfr1219	ILMN_199386	2	Mus musculus olfactory receptor 1219 (Olfr1219), mRNA.	MOR233-6	NM_146899.1	258901	149.702	39.695	-1.915
Slc13a4	ILMN_214987	6	Mus musculus solute carrier family 13 (sodium/sulfate symporters), member 4 (Slc13a4), mRNA.	9630060C05Rik; SUT1; SUT-1	NM_172892.1	243755	176.094	46.627	-1.917
Ywhae	ILMN_195181	11	Mus musculus tyrosine 3-monooxygenase/tryptophan 5-monooxygenase activation protein, epsilon polypeptide (Ywhae), mRNA.	AU019196	NM_009536.3	22627	175.691	46.527	-1.917
Lhx3	ILMN_225781	2	Mus musculus LIM homeobox protein 3 (Lhx3), mRNA.	P-LIM; mLim-3; Lim3; mLIM3	NM_001039653.1	16871	142.652	37.713	-1.919
Cux2	ILMN_210483	5	Mus musculus cut-like homeobox 2 (Cux2), mRNA.	Cux-2; ENSMUSG00000072641; Cux2	NM_007804.2	13048	137.218	36.264	-1.92
Gem	ILMN_216087	4	Mus musculus GTP binding protein (gene overexpressed in skeletal muscle) (Gem), mRNA.	AV020497	NM_010276.2	14579	142.275	37.577	-1.921
Gnat3	ILMN_253047	5	Mus musculus guanine nucleotide binding protein, alpha transducing 3 (Gnat3), mRNA.	Gtn; Ggust	NM_001081143.1	242851	135.744	35.858	-1.921
Eln	ILMN_218560	5	Mus musculus elastin (Eln), mRNA.	E030024M20Rik; AI385707; AI480567	NM_007925.3	13717	137.33	36.016	-1.931
Gm1381	ILMN_233518	5	Mus musculus gene model 1381, (NCBI) (Gm1381), mRNA.	?	NM_001033478.1	384198	134.299	35.16	-1.933
Irs1	ILMN_191054	1	Mus musculus insulin receptor substrate 1 (Irs1), mRNA.	IRS-1; G972R	NM_010570.3	16367	137.441	35.911	-1.936
Galns	ILMN_258339	8	Mus musculus galactosamine (N-acetyl)-6-sulfate sulfatase (Galns), mRNA.	FLJ00319; mFLJ00319	NM_016722.2	50917	148.783	38.764	-1.94
Casp4	ILMN_213344	9	Mus musculus caspase 4, apoptosis-related cysteine peptidase (Casp4), mRNA.	Caspl; Casp11; ich-3; Caspase-11	NM_007609.1	12363	146.436	38.141	-1.941
Arhgap15	ILMN_218279	2	Mus musculus Rho GTPase activating protein 15 (Arhgap15), transcript variant 1, mRNA.	5830480G12Rik	NM_153820.3	76117	137.698	35.839	-1.942
Gabrb2	ILMN_218482	11	Mus musculus gamma-aminobutyric acid (GABA-A) receptor, subunit beta 2 (Gabrb2), mRNA.	C030021G16Rik; Gabrb-2; C030002O17Rik; Gabrab2; AI834970	NM_008070.3	14401	133.723	34.795	-1.942
Tnfrsf4	ILMN_187722	4	Mus musculus tumor necrosis factor receptor superfamily, member 4 (Tnfrsf4), mRNA.	Txgp1; CD134; Ox40; Ly-70; TXGP1L; ACT35	NM_011659.2	22163	151.029	39.316	-1.942
Zap70	ILMN_191923	1	Mus musculus zeta-chain (TCR) associated protein kinase (Zap70), mRNA.	AI327364; ZAP-70; TZK; 70kDa; mur; Srk; mrtle	NM_009539.2	22637	138.06	35.866	-1.945
Enpp2	ILMN_247627	15	Mus musculus ectonucleotide pyrophosphatase/phosphodiesterase 2 (Enpp2), mRNA.	ATX; Autotaxin; Pdnp2; PD-Ialpha; Npps2	NM_015744.1	18606	162.31	42.089	-1.947
Alox12	ILMN_211240	?	Mus musculus arachidonate 12-lipoxygenase (Alox12), mRNA.	9930022G08Rik; Alox12p; P-12LO	NM_007440.4	11684	174.628	45.072	-1.954
Sytl3	ILMN_220695	17	Mus musculus synaptotagmin-like 3 (Sytl3), transcript variant 5, mRNA.	A430092N21; Slp3-b; Slp3-a; Slp3; mFLJ00307; MGC117869	NM_183370.1	83672	135.203	34.666	-1.964
EG632778	ILMN_237530	7	Mus musculus predicted gene, EG632778 (EG632778), mRNA.	?	NM_001039243.2	632778	143.632	36.789	-1.965
Cftr	ILMN_215935	6	Mus musculus cystic fibrosis transmembrane conductance regulator homolog (Cftr), mRNA.	Abcc7; AW495489	NM_021050.2	12638	140.223	35.896	-1.966
Dixdc1	ILMN_215926	?	?	?	scl0330938.1_96	?	147.047	37.618	-1.967
Fig4	ILMN_222587	10	Mus musculus FIG4 homolog (S. cerevisiae) (Fig4), mRNA.	A530089I17Rik; AI326867; Sac3	NM_133999.1	103199	149.113	38.118	-1.968
Sytl5	ILMN_222257	X	Mus musculus synaptotagmin-like 5 (Sytl5), mRNA.	slp5	NM_177704.2	236643	139.667	35.696	-1.968
Il33	ILMN_213496	19	Mus musculus interleukin 33 (Il33), mRNA.	Il-33; NF-HEV; 9230117N10Rik; Il1f11	NM_133775.1	77125	152.091	38.796	-1.971
Rwdd2b	ILMN_209972	16	Mus musculus RWD domain containing 2B (Rwdd2b), mRNA.	ORF5	NM_016924.2	53858	145.114	37.019	-1.971
Bbox1	ILMN_208992	2	Mus musculus butyrobetaine (gamma), 2-oxoglutarate dioxygenase 1 (gamma-butyrobetaine hydroxylase) (Bbox1), mRNA.	AI874739	NM_130452.1	170442	134.243	34.114	-1.976
Ins1	ILMN_221999	19	Mus musculus insulin I (Ins1), mRNA.	Ins2-rs1; Ins-1	NM_008386.3	16333	154.838	39.203	-1.982
Olfr1383	ILMN_210180	11	Mus musculus olfactory receptor 1383 (Olfr1383), mRNA.	MGC157513; MOR256-56	NM_207574.1	404337	140.457	35.554	-1.982
Tasp1	ILMN_219832	2	Mus musculus taspase, threonine aspartase 1 (Tasp1), mRNA.	AW986064; 4930485D02Rik	NM_175225.3	75812	132.705	33.49	-1.986
1700003F12Rik	ILMN_245209	?	Mus musculus RIKEN cDNA 1700003F12 gene (1700003F12Rik), mRNA. XM_976207	?	NM_029305.1	75480	145.052	36.529	-1.989
Aif1	ILMN_215740	17	Mus musculus allograft inflammatory factor 1 (Aif1), mRNA.	G1; AIF-1; D17H6S50E; AI607846; Iba1	NM_019467.2	11629	145.81	36.696	-1.99
LOC100039499	ILMN_194462	7|NT_166307.1	PREDICTED: Mus musculus similar to pheromone receptor V3R1 (LOC100039499), mRNA.	?	XM_001472636.1	100039499	139.505	35.056	-1.993
Lrfn2	ILMN_214715	?	?	?	scl50629.3.1_224	?	145.977	36.49	-2
Omp	ILMN_184266	7	Mus musculus olfactory marker protein (Omp), mRNA.	?	NM_011010.2	18378	145.861	36.416	-2.002
Kctd7	ILMN_218245	?	Mus musculus potassium channel tetramerisation domain containing 7 (Kctd7), mRNA.	4932409E18; 9430010P06Rik	NM_172509.3	212919	132.439	33.002	-2.005
Ctrl	ILMN_216616	8	Mus musculus chymotrypsin-like (Ctrl), mRNA.	Ctra-1; 1810004D15Rik; Ctra1; 0910001G08Rik; mFLJ00366; AV005227; FLJ00366	NM_023182.2	109660	149.171	37.086	-2.008
Gm606	ILMN_228173	16	Mus musculus gene model 606, (NCBI) (Gm606), mRNA.	Gm1778	NM_001013761.1	239789	138.297	34.345	-2.01
Dux	ILMN_237306	?	Mus musculus double homeobox (Dux), mRNA.	Dux4	NM_001081954.1	672911	139.915	34.708	-2.011
Rab9b	ILMN_210400	X	Mus musculus RAB9B, member RAS oncogene family (Rab9b), mRNA.	MGC130383; 9330195C02Rik	NM_176971.1	319642	141.192	35.004	-2.012
AI595366	ILMN_253609	?	Mus musculus expressed sequence AI595366 (AI595366), mRNA.	?	NM_001033042.3	432779	137.715	34.09	-2.014
Bik	ILMN_220051	15	Mus musculus BCL2-interacting killer (Bik), mRNA.	Nbk; Blk; Biklk	NM_007546.2	12124	153.179	37.849	-2.017
Ifi47	ILMN_214867	11	Mus musculus interferon gamma inducible protein 47 (Ifi47), mRNA.	47kDa; Iipg4; Iigp4; Olfr56; IRG-47	NM_008330.1	15953	150.482	37.144	-2.018
A530099J19Rik	ILMN_221280	13	Mus musculus RIKEN cDNA A530099J19 gene (A530099J19Rik), mRNA.	?	NM_175688.3	319293	134.621	33.191	-2.02
Ifit2	ILMN_216122	19	Mus musculus interferon-induced protein with tetratricopeptide repeats 2 (Ifit2), mRNA.	Ifi54; AV302338	NM_008332.2	15958	141.959	34.922	-2.023
Zfp526	ILMN_188423	7	Mus musculus zinc finger protein 526 (Zfp526), mRNA.	D030024H03Rik; MGC106217	NM_175436.2	210172	142.69	35.101	-2.023
Pcdhb4	ILMN_221098	18	Mus musculus protocadherin beta 4 (Pcdhb4), mRNA.	Pcdhb5A; PcdhbD	NM_053129.3	93875	132.145	32.463	-2.025
Krtap5-5	ILMN_257190	7	Mus musculus keratin associated protein 5-5 (Krtap5-5), mRNA. XM_925516	AI586182; MGC130543; BB149782; A030001H12Rik	NM_001037822.1	114666	149.148	36.462	-2.032
Olfr1208	ILMN_212778	2	Mus musculus olfactory receptor 1208 (Olfr1208), mRNA.	MOR225-4	NM_146778.1	258774	134.492	32.895	-2.032
Ltbp2	ILMN_193948	?	?	?	scl42970.1.243_7	?	137.981	33.577	-2.039
Gtf3c6	ILMN_209771	?	Mus musculus general transcription factor IIIC, polypeptide 6, alpha (Gtf3c6), mRNA.	2410016F19Rik; AU019813	NM_026113.4	67371	132.876	32.204	-2.045
Myh8	ILMN_214541	11	Mus musculus myosin, heavy polypeptide 8, skeletal muscle, perinatal (Myh8), mRNA.	KIAA4211; 4832426G23Rik; MyHC-pn; mKIAA4211; Myhsp; AI327267; Myhs-p	NM_177369.3	17885	133.667	32.276	-2.05
Ppp1r1a	ILMN_211515	15	Mus musculus protein phosphatase 1, regulatory (inhibitor) subunit 1A (Ppp1r1a), mRNA.	0610038N18Rik; I-1	NM_021391.3	58200	152.589	36.665	-2.057
0610012D14Rik	ILMN_213393	7	Mus musculus RIKEN cDNA 0610012D14 gene (0610012D14Rik), mRNA.	?	NM_026690.1	68352	133.787	32.123	-2.058
Mfap5	ILMN_224138	6	Mus musculus microfibrillar associated protein 5 (Mfap5), mRNA.	MAGP-2	NM_015776.2	50530	134.387	32.219	-2.06
Fgf17	ILMN_213696	14	Mus musculus fibroblast growth factor 17 (Fgf17), mRNA.	?	NM_008004.2	14171	157.533	37.436	-2.073
Mtl5	ILMN_210081	19	Mus musculus metallothionein-like 5, testis-specific (tesmin) (Mtl5), transcript variant 1, mRNA.	tesmin	NM_001039657.1	17771	138.621	32.822	-2.078
Fkbp6	ILMN_257529	5	Mus musculus FK506 binding protein 6 (Fkbp6), mRNA.	36kDa; D5Ertd724e; AU017274; 1700008G22Rik	NM_033571.1	94244	141.509	33.491	-2.079
Pdyn	ILMN_223702	2	Mus musculus prodynorphin (Pdyn), mRNA.	Dyn	NM_018863.2	18610	158.336	37.447	-2.08
V1ri8	ILMN_193013	13	Mus musculus vomeronasal 1 receptor, I8 (V1ri8), mRNA.	?	NM_145846.1	252908	154.521	36.177	-2.095
LOC100045628	ILMN_217413	?	PREDICTED: Mus musculus similar to X-linked PEST-containing transporter (LOC100045628), misc RNA.	?	XR_031850.1	100045628	141.473	33.097	-2.096
Rftn2	ILMN_186841	1	Mus musculus raftlin family member 2 (Rftn2), mRNA. XM_920263 XM_986521 XM_986556 XM_986596 XM_986637 XM_986673	3222401M22Rik; KIAA0084; 2700010E02Rik	NM_028713.1	74013	137.482	32.055	-2.101
Cyp4f14	ILMN_223369	17	Mus musculus cytochrome P450, family 4, subfamily f, polypeptide 14 (Cyp4f14), mRNA.	AW108534; 1300014O15Rik	NM_022434.1	64385	179.903	41.819	-2.105
Krt82	ILMN_210328	15	Mus musculus keratin 82 (Krt82), mRNA.	Krt2-20; MGC124293	NM_053249.2	114566	161.317	37.489	-2.105
Casp1	ILMN_211039	9	Mus musculus caspase 1 (Casp1), mRNA.	Il1bc; ICE	NM_009807.2	12362	151.187	35.12	-2.106
Pdcl3	ILMN_212554	1	Mus musculus phosducin-like 3 (Pdcl3), mRNA.	1110061A19Rik; Viaf1; C80025	NM_026850.2	68833	186.673	43.279	-2.109
P42pop	ILMN_209787	7	Mus musculus Myb protein P42POP (P42pop), mRNA.	?	NM_145579.2	232934	143.899	33.047	-2.122
5730593F17Rik	ILMN_223419	11	Mus musculus RIKEN cDNA 5730593F17 gene (5730593F17Rik), mRNA.	RP23-67E18.1; AW548096; FAM117A	NM_172543.2	215512	157.698	36.115	-2.126
Srgn	ILMN_220490	10	Mus musculus serglycin (Srgn), mRNA.	Sgc; Prg; Prg1	NM_011157.2	19073	143.66	32.859	-2.128
Ptgds	ILMN_221328	?	?	?	scl19558.7.10_4	?	168.167	38.379	-2.131
Fam123a	ILMN_191854	14	Mus musculus family with sequence similarity 123, member A (Fam123a), mRNA.	?	NM_028113.2	72125	180.902	41.096	-2.138
F10	ILMN_217890	?	?	?	scl34064.10_3	?	167.247	37.759	-2.147
Hrc	ILMN_221655	7	Mus musculus histidine rich calcium binding protein (Hrc), mRNA.	?	NM_010473.2	15464	182.806	40.838	-2.162
Mrpl39	ILMN_217952	?	Mus musculus mitochondrial ribosomal protein L39 (Mrpl39), nuclear gene encoding mitochondrial protein, mRNA.	C21orf8; MRP-L5; ORF22; Rpml5	NM_017404.3	27393	233.222	51.187	-2.188
Myl1	ILMN_218373	1	Mus musculus myosin, light polypeptide 1 (Myl1), mRNA.	Mylf; AI325107; MLC1f; MLC3f	NM_021285.1	17901	167.729	36.612	-2.196
2010308M01Rik	ILMN_215290	?	?	?	scl072121.12_86	?	156.564	34.06	-2.201
Papln	ILMN_219458	12	Mus musculus papilin, proteoglycan-like sulfated glycoprotein (Papln), mRNA.	E030033C16Rik	NM_130887.1	170721	157.836	33.584	-2.233
Vmo1	ILMN_253414	11	Mus musculus vitelline membrane outer layer 1 homolog (chicken) (Vmo1), mRNA.	RP23-122P1.11; Gm741	NM_001013607.1	327956	174.69	34.396	-2.344
Ihpk3	ILMN_209954	17	Mus musculus inositol hexaphosphate kinase 3 (Ihpk3), mRNA.	D830007E07Rik	NM_173027.2	271424	179.241	33.053	-2.439
Siglech	ILMN_210414	7	Mus musculus sialic acid binding Ig-like lectin H (Siglech), mRNA.	MGC106898; Siglec-H; 6430529G09Rik	NM_178706.2	233274	185.003	34.008	-2.444
