# Supplementary material for: Transcriptome based identification of mouse cumulus cell markers that predict the developmental competence of their enclosed antral oocytes
Source: BMC Genomics. 2013 Jun 7;14:380. doi: 10.1186/1471-2164-14-380 (PMC3679864; doi:10.1186/1471-2164-14-380)
Supplement: Additional file 3 — Interrogation of MeSH and STRING repositories. Genes belonging to the network originated from the analysis of the group of 247 regulated genes. Genes in green, down-regulated; genes in red, up-regulated. [file 1471-2164-14-380-S3.xls]

## Sheet: Table 5S
Additional file 3. Genes belonging to the network originated from the analysis of the group of 247 regulated genes. Genes in green, down-regulated; genes in red, up-regulated.
GENE SYMBOL	BIOLOGICAL PROCESS	CHROMOSOME
Azgp1	Cell_adhesion	5
Cdh1	Cell_adhesion	8
Cdh11	Cell_adhesion	8
Cdh13	Cell_adhesion	8
Cdh3	Cell_adhesion	8
Cldn3	Cell_adhesion	5
Col12a1	Cell_adhesion	9
Col3a1	Cell_adhesion	1
Ctnna3	Cell_adhesion	10
Lypd3	Cell_adhesion	7
Mia1	Cell_adhesion	7
Spon2	Cell_adhesion	5
Tecta	Cell_adhesion	9
Cdkn2a	Cell_cycle	4
Gbx2	Cell_cycle	1
Il13	Cell_cycle	11
Pttg1	Cell_cycle	11
Tnfrsf9	Cell_cycle	4
Wfdc1	Cell_cycle	8
Aif1	Cell_death	17
Alox12	Cell_death	11
Bik	Cell_death	15
Bnipl	Cell_death	3
Cacybp	Cell_death	1
Casp1	Cell_death	9
Casp4	Cell_death	9
Dapk2	Cell_death	9
Grid2	Cell_death	6
Lgmn	Cell_death	12
Moap1	Cell_death	12
Nuak2	Cell_death	1
Pdcl3	Cell_death	1
Srgn	Cell_death	10
Tnfrsf4	Cell_death	4
Tns4	Cell_death	11
Tpt1	Cell_death	14
Ywhae	Cell_death	11
Abca5	Cell_differentiation	11
Dixdc1	Cell_differentiation	9
Dlk2	Cell_differentiation	17
Fig4	Cell_differentiation	10
Irf8	Cell_differentiation	8
Lhx3	Cell_differentiation	2
Lrg1	Cell_differentiation	17
Neu2	Cell_differentiation	1
Nkx2-3	Cell_differentiation	19
Plk4	Cell_differentiation	3
Rpgr	Cell_differentiation	X
Vim	Cell_differentiation	2
Actl6b	Development	5
Amn	Development	12
Bin3	Development	14
Cdx1	Development	18
Cftr	Development	6
Des	Development	1
Ebf1	Development	11
Eln	Development	5
Fnbp1	Development	2
Hydin	Development	8
Prr15	Development	6
Cyp4f14	Lipid_metabolism	17
Fabp5	Lipid_metabolism	3
Chd1l	Nucleic_acid_metabolism	3
Cux2	Nucleic_acid_metabolism	5
Dis3	Nucleic_acid_metabolism	14
Fhit	Nucleic_acid_metabolism	14
Hmbox1	Nucleic_acid_metabolism	14
Hspa1a	Nucleic_acid_metabolism	17
Il33	Nucleic_acid_metabolism	19
Kif18a	Nucleic_acid_metabolism	2
Larp6	Nucleic_acid_metabolism	9
Nono	Nucleic_acid_metabolism	X
Tasp1	Nucleic_acid_metabolism	2
Zfp1	Nucleic_acid_metabolism	8
Cct6b	Protein_metabolism	11
Cpeb2	Protein_metabolism	5
Dnajc4	Protein_metabolism	19
Eif3h	Protein_metabolism	15
Eif4e	Protein_metabolism	3
Hipk4	Protein_metabolism	7
Klhl13	Protein_metabolism	X
Otub2	Protein_metabolism	12
Senp6	Protein_metabolism	9
Sh3d19	Protein_metabolism	3
St3gal1	Protein_metabolism	15
St8sia4	Protein_metabolism	1
Tor2a	Protein_metabolism	2
Wnk2	Protein_metabolism	13
Amh	Reproduction	10
Cited2	Reproduction	10
Dazl	Reproduction	17
Fgf17	Reproduction	14
Fkbp6	Reproduction	5
Ggnbp1	Reproduction	17
Gnrhr	Reproduction	5
Hsf2	Reproduction	10
Pgr	Reproduction	9
Plau	Reproduction	14
Sox8	Reproduction	17
Spag6	Reproduction	16
Tcp11	Reproduction	17
Bcar3	Signal_transduction	3
Cabp4	Signal_transduction	19
Ccbp2	Signal_transduction	9
Cenpj	Signal_transduction	14
Cx3cr1	Signal_transduction	9
Dclk2	Signal_transduction	3
Dnaja1	Signal_transduction	4
Emr1	Signal_transduction	17
Ffar3	Signal_transduction	7
Fgf15	Signal_transduction	7
Fgf5	Signal_transduction	5
Gem	Signal_transduction	4
Gnat3	Signal_transduction	5
Gpr85	Signal_transduction	6
Grb7	Signal_transduction	11
Irs1	Signal_transduction	1
Kremen2	Signal_transduction	17
Lag3	Signal_transduction	6
Ms4a10	Signal_transduction	19
Omp	Signal_transduction	7
Pdyn	Signal_transduction	2
Ptpn6	Signal_transduction	6
Rab9b	Signal_transduction	X
Rassf9	Signal_transduction	10
Rgma	Signal_transduction	7
Rgs6	Signal_transduction	12
Rgs9	Signal_transduction	11
Rgs9bp	Signal_transduction	7
Rin1	Signal_transduction	19
Rsu1	Signal_transduction	2
Sag	Signal_transduction	1
Shc4	Signal_transduction	2
Trem1	Signal_transduction	17
Treml2	Signal_transduction	17
Trpc5	Signal_transduction	X
Trpm3	Signal_transduction	19
Zap70	Signal_transduction	1
Abcc2	Transmembrane_transport	19
Gjb1	Transmembrane_transport	X
Ranbp2	Transmembrane_transport	10
Timm22	Transmembrane_transport	11
