# Supplementary material for: Transcriptome based identification of mouse cumulus cell markers that predict the developmental competence of their enclosed antral oocytes
Source: BMC Genomics. 2013 Jun 7;14:380. doi: 10.1186/1471-2164-14-380 (PMC3679864; doi:10.1186/1471-2164-14-380)
Supplement: Additional file 4 — Lists of keywords related to folliculogenesis. MESH_B: set of basic key annotations. MESH_BC: initially selected key terms plus their child terms. MESH_BCP: initially selected key terms plus their parent terms. [file 1471-2164-14-380-S4.xls]

## Sheet: Table 1S
Additional file 4. Lists of keywords related to folliculogenesis. MESH_B: set of basic key annotations. MESH_BC: initially selected key terms plus their child terms. MESH_BCP: initially selected key terms plus their parent terms.
Key Mesh_B	Key MESH_BC	Key MESH_BCP
Cumulus Cells	Aging	Adnexa Uteri
Embryonic Development	Anovulation	Aging
Fertilization	Calcification, Physiologic	Anovulation
Gonadotropins	Cell Lineage	Calcification, Physiologic
Granulosa Cells	Chorionic Gonadotropin	Cell Differentiation
Growth and Development	Coitus	Cell Lineage
Hormones	Cumulus Cells	Chorionic Gonadotropin
Oocytes	Ejaculation	Coitus
Oogenesis	Embryo Implantation	Cumulus Cells
Ovarian Follicle	Embryonic and Fetal Development	Ejaculation
Ovulation	Embryonic Development	Embryo Implantation
Receptors, FSH	Embryonic Induction	Embryonic and Fetal Development
Receptors, LH	Epithelial-Mesenchymal Transition	Embryonic Development
Reproduction	Fertilization	Embryonic Induction
Zygote	Follicular Fluid	Epithelial-Mesenchymal Transition
	Gametogenesis	Fertilization
	Gastrulation	Fertilization
	Gonadotropins	Follicular Fluid
	Gonadotropins, Equine	Gametogenesis
	Gonadotropins, Pituitary	Gastrulation
	Granulosa Cells	Germ Cells
	Growth	Gonadotrophs
	Growth and Development	Gonadotropins
	Hormones	Gonadotropins, Equine
	Human Development	Gonadotropins, Pituitary
	Insemination	Granulosa Cells
	Luteinization	Growth
	Luteolysis	Growth and Development
	Morphogenesis	Hormones
	Neurulation	Human Development
	Oocytes	Insemination
	Oogenesis	Luteinization
	Orgasm	Luteolysis
	Ovarian Follicle	Morphogenesis
	Oviposition	Neurulation
	Ovulation	Oocytes
	Ovulation Inhibition	OOgenesis
	Ovum Transport	Orgasm
	Penile Erection	Ovarian Follicle
	Pollination	Ovary
	Pregnancy	Oviposition
	Receptors, FSH	Ovulation
	Receptors, LH	Ovulation Inhibition
	Reproduction	Ovum
	Reproduction, Asexual	Ovum Transport
	Reproductive Behavior	Penile Erection
	Self-Fertilization	Peptide Hormones
	Sexual Development	Physiological Phenomena
	Sperm Capacitation	Physiological Processes
	Sperm Transport	Placental Hormones
	Sperm-Ovum Interactions	Pollination
	Superovulation	Pregnancy
	Theca Cells	Pregnancy Proteins
	Twinning, Monozygotic	Receptors, FSH
	Vitellogenesis	Receptors, G-Protein-Coupled
	Zygote	Receptors, Gonadotropin
		Receptors, LH
		Receptors, Neuropeptide
		Reproduction
		Reproduction, Asexual
		Reproductive Behavior
		Reproductive Physiological Phenomena
		Reproductive Physiological Processes
		Self-Fertilization
		Sexual Development
		Sperm Capacitation
		Sperm Transport
		Sperm-Ovum Interactions
		Superovulation
		Theca Cells
		Twinning, Monozygotic
		Vitellogenesis
		Zygote
