# Supplementary material for: Transcriptome based identification of mouse cumulus cell markers that predict the developmental competence of their enclosed antral oocytes
Source: BMC Genomics. 2013 Jun 7;14:380. doi: 10.1186/1471-2164-14-380 (PMC3679864; doi:10.1186/1471-2164-14-380)
Supplement: Additional file 5 — Bibliographic analysis. List of genes and their corresponding scores and p-values obtained for each set of key terms (MESH_B, MESH_BC, MESH_BCP) by means of the MeSH annotation analysis (see M&M). Results include the number of folliculogenesis key terms retrieved in the complete list of gene annotations (MESH), the number of key terms included in the most relevant terms (TFIDF), the value of the score that reflects the association of the gene to folliculogenesis keywords and its associated p-value (PVALUE_TFIDF). Numbers of terms rated as relevant by TFIDF (NUM_TFIDF) and retrieved articles (NUM_ARTICLES) are also indicated. In yellow, genes showing a p-value < 0.05 in all the three sets of key terms. [file 1471-2164-14-380-S5.xls]

## Sheet: Table 4S
Additional file 5. List of genes and their corresponding scores and p-values obtained for each set of key terms (MESH_B, MESH_BC, MESH_BCP) by means of the MeSH annotation analysis (see M&M). Results include the number of folliculogenesis key terms retrieved in the complete list of gene annotations (MESH), the number of key terms included in the most relevant terms (TFIDF), the value of the score…
GENE	MESH_B	TFIDF_B	SCORE_TFIDF_B	PVALUE_TFIDF_B	MESH_BC	TFIDF_BC	SCORE_TFIDF_BC	PVALUE_TFIDF_BC	MESH_BCP	TFIDF_BCP	SCORE_TFIDF_BCP	PVALUE_TFIDF_BCP	NUM_TFIDF	NUM_ARTICLES
Amh	14	9	0.71875	0	33	18	0.455357	0	40	21	0.417808	0	227	1579
Has2	11	5	0.5	0	25	7	0.285714	0	27	9	0.246575	0	120	371
Ghrh	11	2	0.40625	0	26	6	0.285714	0	35	10	0.308219	0	373	5164
Gnrhr	10	5	0.46875	0	20	8	0.25	0	27	11	0.260274	0	140	672
Pgr	11	3	0.4375	0	24	5	0.258929	0	28	6	0.232877	0	262	2060
Dazl	10	4	0.4375	0	16	5	0.1875	0.003289	20	9	0.209567	0.003289	62	209
Des	9	0	0.28125	0.003289	22	4	0.232143	0	27	6	0.226027	0	540	7070
H1foo	6	3	0.294643	0.003289	10	4	0.232143	0	13	4	0.231898	0	14	18
Cftr	8	1	0.28125	0.003289	21	2	0.205357	0.003289	27	2	0.19863	0.003289	490	6076
Cdh1	8	1	0.28125	0.003289	16	2	0.160714	0.013158	21	3	0.164384	0.013158	185	1111
Ins1	8	1	0.28125	0.003289	17	3	0.178571	0.013158	20	4	0.164384	0.013158	221	892
Casp1	8	0	0.25	0.009868	17	0	0.151786	0.016447	22	1	0.157534	0.013158	416	3033
AW146299	4	1	0.225	0.013158	5	2	0.256818	0	6	2	0.268182	0	5	4
Eif4e	6	1	0.21875	0.013158	16	1	0.151786	0.016447	21	1	0.150685	0.016447	244	1528
Rln1	7	0	0.21875	0.013158	11	1	0.109325	0.026316	15	3	0.136073	0.019737	45	75
Mest	5	1	0.1875	0.019737	13	3	0.142857	0.016447	15	3	0.123288	0.019737	94	241
Pdyn	6	0	0.1875	0.019737	14	0	0.125	0.019737	19	0	0.130137	0.019737	166	805
Dhfr	5	0	0.15625	0.032895	12	0	0.107143	0.026316	17	1	0.123288	0.019737	453	5377
Hsf2	4	1	0.15625	0.032895	9	1	0.089286	0.042763	12	2	0.096276	0.046053	71	189
Bik	5	0	0.15625	0.032895	9	0	0.080357	0.065789	12	0	0.082192	0.065789	98	234
Irs1	4	0	0.125	0.046053	13	2	0.133929	0.019737	19	3	0.150685	0.016447	328	3146
Omp	4	0	0.125	0.046053	12	2	0.125	0.019737	16	3	0.130137	0.019737	346	1920
Lhx3	4	0	0.125	0.046053	12	2	0.125	0.019737	14	3	0.120481	0.026316	61	173
Sox8	4	0	0.125	0.046053	11	0	0.098214	0.036184	13	2	0.116819	0.026316	36	70
Cited2	3	1	0.125	0.046053	9	2	0.098214	0.036184	11	3	0.099536	0.046053	62	120
Agrp	3	1	0.125	0.046053	7	3	0.089286	0.042763	13	6	0.130137	0.019737	160	931
Alox12	4	0	0.125	0.046053	9	0	0.080357	0.065789	14	0	0.09589	0.046053	202	701
Cldn3	4	0	0.125	0.046053	9	0	0.080357	0.065789	12	1	0.089041	0.055921	109	315
Cdx1	3	0	0.09375	0.072368	11	0	0.098214	0.036184	13	1	0.096504	0.046053	67	198
Ptpn6	3	0	0.09375	0.072368	10	0	0.089286	0.042763	16	1	0.116438	0.026316	219	1208
Ebf1	3	0	0.09375	0.072368	8	1	0.080357	0.065789	10	2	0.082192	0.065789	75	196
Il13	3	0	0.09375	0.072368	8	0	0.071429	0.078947	14	1	0.10274	0.036184	422	3381
Fabp5	3	0	0.09375	0.072368	8	0	0.071429	0.078947	11	1	0.082192	0.065789	138	429
Plau	3	0	0.09375	0.072368	7	0	0.0625	0.101974	10	0	0.068493	0.101974	67	128
Fgf17	3	0	0.09375	0.072368	7	0	0.0625	0.101974	9	0	0.061644	0.118421	34	58
Pttg1	3	0	0.09375	0.072368	6	0	0.053571	0.131579	10	0	0.068493	0.101974	52	106
Srgn	3	0	0.09375	0.072368	6	0	0.053571	0.131579	7	0	0.047945	0.177632	68	126
Zan	2	1	0.09375	0.072368	3	2	0.051786	0.148026	4	2	0.052397	0.174342	40	68
Cdh11	2	0	0.0625	0.115132	10	2	0.107143	0.026316	12	3	0.10274	0.036184	81	202
Fgf5	2	0	0.0625	0.115132	9	0	0.080357	0.065789	11	1	0.082192	0.065789	78	161
Cx3cr1	2	0	0.0625	0.115132	7	0	0.0625	0.101974	11	1	0.082192	0.065789	176	640
Edg2	2	0	0.0625	0.115132	4	1	0.057453	0.118421	6	1	0.062835	0.111842	23	33
Irf8	2	0	0.0625	0.115132	5	1	0.053571	0.118421	6	2	0.054795	0.148026	100	291
Fgf15	2	0	0.0625	0.115132	6	0	0.053571	0.131579	9	0	0.061644	0.118421	47	95
Utrn	2	0	0.0625	0.115132	6	0	0.053571	0.131579	8	0	0.054795	0.148026	137	686
Hspa1a	2	0	0.0625	0.115132	6	0	0.053571	0.131579	7	0	0.047945	0.177632	68	132
Pth2	2	0	0.0625	0.115132	5	0	0.044643	0.157895	8	0	0.054795	0.148026	63	119
Abcc2	2	0	0.0625	0.115132	5	0	0.044643	0.157895	7	0	0.047945	0.177632	141	599
Oscar	2	0	0.0625	0.115132	5	0	0.044643	0.157895	6	1	0.047945	0.177632	161	362
Txnrd1	2	0	0.0625	0.115132	5	0	0.044643	0.157895	7	0	0.047945	0.177632	102	242
Dux	2	0	0.0625	0.115132	4	0	0.035714	0.210526	6	0	0.041096	0.226974	44	72
Plk4	2	0	0.0625	0.115132	4	0	0.035714	0.210526	6	0	0.041096	0.226974	39	92
Gabrb2	1	1	0.0625	0.115132	3	1	0.03699	0.210526	4	1	0.037601	0.246711	49	98
Lypd3	2	0	0.0625	0.115132	4	0	0.035714	0.210526	5	0	0.034247	0.259868	12	13
Slc29a4	2	0	0.0625	0.115132	4	0	0.035714	0.210526	4	0	0.027397	0.305921	13	17
Rgma	2	0	0.0625	0.115132	3	0	0.026786	0.273026	4	0	0.027397	0.305921	34	59
Bin3	2	0	0.0625	0.115132	2	0	0.017857	0.335526	2	0	0.013699	0.430921	18	17
Gbx2	1	0	0.03125	0.217105	7	3	0.097384	0.042763	8	4	0.101306	0.046053	43	137
Gdf10	1	0	0.03125	0.217105	8	1	0.08867	0.0625	9	1	0.078885	0.078947	29	34
Tecta	1	0	0.03125	0.217105	7	1	0.071429	0.078947	11	1	0.082192	0.065789	118	423
Fabp9	1	0	0.03125	0.217105	2	1	0.073413	0.078947	2	1	0.069254	0.098684	9	10
Fam123a	1	0	0.033333	0.217105	2	0	0.066667	0.088816	2	0	0.066667	0.105263	2	1
Aif1	1	0	0.03125	0.217105	6	1	0.0625	0.101974	8	1	0.061644	0.118421	158	408
Cdkn2a	1	0	0.03125	0.217105	5	1	0.053571	0.118421	8	1	0.061644	0.118421	232	1916
Gnat3	1	0	0.03125	0.217105	6	0	0.053571	0.131579	8	1	0.063415	0.108553	58	143
Hrc	1	0	0.03125	0.217105	6	0	0.053571	0.131579	7	0	0.047945	0.177632	130	263
5730593F17Rik	1	0	0.05	0.217105	1	0	0.05	0.148026	1	0	0.05	0.177632	1	1
Nat2	1	0	0.03125	0.217105	3	1	0.044027	0.200658	3	1	0.037789	0.246711	29	52
Cdh3	1	0	0.03125	0.217105	4	0	0.035714	0.210526	5	0	0.034247	0.259868	45	77
Dact2	1	0	0.03125	0.217105	4	0	0.035714	0.210526	4	0	0.027397	0.305921	12	10
Fxyd1	1	0	0.03125	0.217105	4	0	0.035714	0.210526	4	0	0.027397	0.305921	28	47
Gtl3	1	0	0.03125	0.217105	2	0	0.034483	0.25	2	0	0.034483	0.259868	3	2
Alox5ap	1	0	0.03125	0.217105	3	0	0.026786	0.273026	6	0	0.041096	0.226974	107	296
Ptgds	1	0	0.03125	0.217105	3	0	0.026786	0.273026	6	0	0.041096	0.226974	28	30
Vim	1	0	0.03125	0.217105	3	0	0.026786	0.273026	4	1	0.03521	0.256579	64	147
Lrg1	1	0	0.03125	0.217105	3	0	0.026786	0.273026	5	0	0.034247	0.259868	37	52
Ltbp2	1	0	0.03125	0.217105	3	0	0.026786	0.273026	5	0	0.034247	0.259868	45	67
Mia1	1	0	0.03125	0.217105	3	0	0.026786	0.273026	5	0	0.034247	0.259868	26	31
Prr15	1	0	0.03125	0.217105	3	0	0.026786	0.273026	5	0	0.034247	0.259868	9	5
Rdh5	1	0	0.03125	0.217105	3	0	0.026786	0.273026	5	0	0.034247	0.259868	34	72
Rgs9	1	0	0.03125	0.217105	3	0	0.026786	0.273026	5	0	0.034247	0.259868	58	162
Grb7	1	0	0.03125	0.217105	3	0	0.026786	0.273026	4	0	0.027397	0.305921	61	164
Shd	1	0	0.03125	0.217105	3	0	0.026786	0.273026	4	0	0.027397	0.305921	119	202
Zfp1	1	0	0.03125	0.217105	3	0	0.026786	0.273026	4	0	0.027397	0.305921	43	68
Shc4	1	0	0.03125	0.217105	3	0	0.026786	0.273026	3	0	0.020548	0.365132	8	6
Emr1	1	0	0.03125	0.217105	2	0	0.017857	0.335526	5	1	0.052765	0.174342	27	34
Trpc5	1	0	0.03125	0.217105	2	0	0.017857	0.335526	6	1	0.047945	0.177632	74	196
Ranbp2	1	0	0.03125	0.217105	2	0	0.017857	0.335526	5	0	0.034247	0.259868	64	165
Lgmn	1	0	0.03125	0.217105	2	0	0.017857	0.335526	4	0	0.027397	0.305921	63	132
Ahrr	1	0	0.03125	0.217105	2	0	0.017857	0.335526	3	0	0.020548	0.365132	48	91
Dixdc1	1	0	0.03125	0.217105	2	0	0.017857	0.335526	3	0	0.020548	0.365132	14	16
Dnaja1	1	0	0.03125	0.217105	2	0	0.017857	0.335526	3	0	0.020548	0.365132	49	67
Galns	1	0	0.03125	0.217105	2	0	0.017857	0.335526	3	0	0.020548	0.365132	31	73
Nono	1	0	0.03125	0.217105	2	0	0.017857	0.335526	3	0	0.020548	0.365132	80	145
Plcg2	1	0	0.03125	0.217105	2	0	0.017857	0.335526	3	0	0.020548	0.365132	19	17
Scgb3a1	1	0	0.03125	0.217105	2	0	0.017857	0.335526	3	0	0.020548	0.365132	30	47
Trpm3	1	0	0.03125	0.217105	2	0	0.017857	0.335526	3	0	0.020548	0.365132	27	54
Dph5	1	0	0.03125	0.217105	2	0	0.017857	0.335526	2	0	0.013699	0.430921	11	8
Slc13a4	1	0	0.03125	0.217105	1	0	0.010417	0.447368	1	0	0.010417	0.503289	5	6
Elovl2	1	0	0.03125	0.217105	1	0	0.008929	0.453947	2	0	0.013699	0.430921	14	23
Kremen2	1	0	0.03125	0.217105	1	0	0.008929	0.453947	2	0	0.013699	0.430921	13	13
Cpeb2	1	0	0.03125	0.217105	1	0	0.009091	0.453947	1	0	0.009091	0.509868	6	5
Cenpj	1	0	0.03125	0.217105	1	0	0.008929	0.453947	1	0	0.006849	0.526316	22	39
Cox7b	1	0	0.03125	0.217105	1	0	0.008929	0.453947	1	0	0.006849	0.526316	11	10
Eif3h	1	0	0.03125	0.217105	1	0	0.008929	0.453947	1	0	0.006849	0.526316	14	18
Kcns1	1	0	0.03125	0.217105	1	0	0.008929	0.453947	1	0	0.006849	0.526316	10	10
Scube1	1	0	0.03125	0.217105	1	0	0.008929	0.453947	1	0	0.006849	0.526316	11	12
Wnk2	1	0	0.03125	0.217105	1	0	0.008929	0.453947	1	0	0.006849	0.526316	18	17
Rbm35a	0	0	0	0.391447	1	1	0.064484	0.095395	2	1	0.069254	0.098684	9	11
Tcp11	0	0	0	0.391447	1	1	0.064484	0.095395	1	1	0.062405	0.111842	9	13
Eln	0	0	0	0.391447	5	1	0.053571	0.118421	7	1	0.054795	0.148026	121	414
Nkx2-3	0	0	0	0.391447	5	0	0.044643	0.157895	6	0	0.041096	0.226974	33	53
Col3a1	0	0	0	0.391447	4	0	0.035714	0.210526	7	0	0.047945	0.177632	119	326
Tnfsf13b	0	0	0	0.391447	4	0	0.035714	0.210526	5	1	0.041096	0.226974	124	506
Cacybp	0	0	0	0.391447	4	0	0.035714	0.210526	5	0	0.034247	0.259868	35	60
Freq	0	0	0	0.391447	3	1	0.035714	0.210526	4	1	0.034247	0.259868	83	73
Tnfrsf9	0	0	0	0.391447	4	0	0.035714	0.210526	5	0	0.034247	0.259868	86	259
Cd109	0	0	0	0.391447	2	1	0.033009	0.253289	3	1	0.035699	0.256579	33	53
C5ar1	0	0	0	0.391447	3	0	0.026786	0.273026	6	1	0.052724	0.174342	43	65
Icos	0	0	0	0.391447	3	0	0.026786	0.273026	5	1	0.041096	0.226974	155	727
Zap70	0	0	0	0.391447	3	0	0.026786	0.273026	5	1	0.041096	0.226974	165	946
Ppp1r1b	0	0	0	0.391447	3	0	0.026786	0.273026	5	0	0.034247	0.259868	77	145
Cux2	0	0	0	0.391447	3	0	0.026786	0.273026	4	0	0.027397	0.305921	25	48
Defb1	0	0	0	0.391447	3	0	0.026786	0.273026	4	0	0.027397	0.305921	109	267
Pnliprp2	0	0	0	0.391447	3	0	0.026786	0.273026	3	0	0.020548	0.365132	32	67
G0s2	0	0	0	0.391447	2	0	0.017857	0.335526	4	1	0.046628	0.190789	26	35
Amn	0	0	0	0.391447	2	0	0.017857	0.335526	5	0	0.034247	0.259868	97	335
Il33	0	0	0	0.391447	2	0	0.017857	0.335526	4	0	0.027397	0.305921	78	218
Gjb1	0	0	0	0.391447	2	0	0.017857	0.335526	3	0	0.020548	0.365132	41	116
Lag3	0	0	0	0.391447	2	0	0.017857	0.335526	3	0	0.020548	0.365132	51	101
Mef2b	0	0	0	0.391447	2	0	0.017857	0.335526	3	0	0.020548	0.365132	30	40
Mfi2	0	0	0	0.391447	2	0	0.017857	0.335526	3	0	0.020548	0.365132	14	10
Mtap6	0	0	0	0.391447	2	0	0.017857	0.335526	3	0	0.020548	0.365132	30	47
Trem1	0	0	0	0.391447	2	0	0.017857	0.335526	3	0	0.020548	0.365132	76	205
Ctnna3	0	0	0	0.391447	2	0	0.017857	0.335526	2	0	0.013699	0.430921	20	27
Rpgr	0	0	0	0.391447	2	0	0.017857	0.335526	2	0	0.013699	0.430921	55	201
Rsu1	0	0	0	0.391447	2	0	0.017857	0.335526	2	0	0.013699	0.430921	18	16
Slc25a13	0	0	0	0.391447	2	0	0.017857	0.335526	2	0	0.013699	0.430921	33	86
Zfp54	0	0	0	0.391447	1	0	0.015152	0.427632	2	0	0.030303	0.299342	4	3
Mrpl39	0	0	0	0.391447	1	0	0.013158	0.440789	1	0	0.013158	0.493421	4	6
Cts6	0	0	0	0.391447	1	0	0.012195	0.444079	1	0	0.012195	0.496711	5	6
Rtp4	0	0	0	0.391447	1	0	0.008929	0.453947	3	0	0.025862	0.355263	7	5
Gloxd1	0	0	0	0.391447	1	0	0.008929	0.453947	2	1	0.024115	0.361842	48	91
Bcar3	0	0	0	0.391447	1	0	0.008929	0.453947	3	0	0.020548	0.365132	32	41
Cdh13	0	0	0	0.391447	1	0	0.008929	0.453947	3	0	0.020548	0.365132	63	183
Fkbp6	0	0	0	0.391447	1	0	0.008929	0.453947	3	0	0.020548	0.365132	19	26
Rgs6	0	0	0	0.391447	1	0	0.008929	0.453947	3	0	0.020548	0.365132	32	50
Senp6	0	0	0	0.391447	1	0	0.008929	0.453947	3	0	0.020548	0.365132	16	27
Tnfrsf4	0	0	0	0.391447	1	0	0.008929	0.453947	2	1	0.020548	0.365132	97	324
Tspan8	0	0	0	0.391447	1	0	0.008929	0.453947	3	0	0.020548	0.365132	30	50
Ggnbp1	0	0	0	0.391447	1	0	0.008929	0.453947	2	0	0.016949	0.411184	6	6
Casp4	0	0	0	0.391447	1	0	0.008929	0.453947	2	0	0.013699	0.430921	64	136
Dapk2	0	0	0	0.391447	1	0	0.008929	0.453947	2	0	0.013699	0.430921	16	20
Fhit	0	0	0	0.391447	1	0	0.008929	0.453947	2	0	0.013699	0.430921	133	889
Fhod3	0	0	0	0.391447	1	0	0.008929	0.453947	2	0	0.013699	0.430921	15	16
Ggta1	0	0	0	0.391447	1	0	0.008929	0.453947	2	0	0.013699	0.430921	14	20
Grid2	0	0	0	0.391447	1	0	0.008929	0.453947	2	0	0.013699	0.430921	20	27
Htr4	0	0	0	0.391447	1	0	0.008929	0.453947	2	0	0.013699	0.430921	23	34
Lin7c	0	0	0	0.391447	1	0	0.008929	0.453947	2	0	0.013699	0.430921	25	29
Myh8	0	0	0	0.391447	1	0	0.008929	0.453947	2	0	0.013699	0.430921	20	22
Myl1	0	0	0	0.391447	1	0	0.008929	0.453947	2	0	0.013699	0.430921	17	20
Neu2	0	0	0	0.391447	1	0	0.008929	0.453947	2	0	0.013699	0.430921	50	71
Sag	0	0	0	0.391447	1	0	0.008929	0.453947	2	0	0.013699	0.430921	29	33
Treml2	0	0	0	0.391447	1	0	0.008929	0.453947	2	0	0.013699	0.430921	8	7
Ywhae	0	0	0	0.391447	1	0	0.008929	0.453947	2	0	0.013699	0.430921	35	46
Atp5e	0	0	0	0.391447	1	0	0.008929	0.453947	1	0	0.007692	0.519737	7	5
Cyp4f14	0	0	0	0.391447	1	0	0.008929	0.453947	1	0	0.007463	0.519737	8	5
Allc	0	0	0	0.391447	1	0	0.008929	0.453947	1	0	0.006849	0.526316	31	57
Dis3	0	0	0	0.391447	1	0	0.008929	0.453947	1	0	0.006849	0.526316	32	53
Gchfr	0	0	0	0.391447	1	0	0.008929	0.453947	1	0	0.006849	0.526316	21	29
Gsg1	0	0	0	0.391447	1	0	0.008929	0.453947	1	0	0.007246	0.526316	8	6
Hydin	0	0	0	0.391447	1	0	0.008929	0.453947	1	0	0.006849	0.526316	16	17
Myo1d	0	0	0	0.391447	1	0	0.008929	0.453947	1	0	0.006849	0.526316	15	20
Nuak2	0	0	0	0.391447	1	0	0.008929	0.453947	1	0	0.006849	0.526316	18	20
Sgsh	0	0	0	0.391447	1	0	0.008929	0.453947	1	0	0.006849	0.526316	13	20
Sncg	0	0	0	0.391447	1	0	0.008929	0.453947	1	0	0.006849	0.526316	36	75
Sugt1	0	0	0	0.391447	1	0	0.008929	0.453947	1	0	0.006849	0.526316	15	19
Tmod2	0	0	0	0.391447	1	0	0.008929	0.453947	1	0	0.006849	0.526316	14	10
Npffr2	0	0	0	0.391447	0	0	0	0.592105	1	1	0.092262	0.055921	6	6
Gpr85	0	0	0	0.391447	0	0	0	0.592105	1	1	0.062405	0.111842	9	10
Magi3	0	0	0	0.391447	0	0	0	0.592105	2	1	0.044949	0.194079	16	16
Ffar3	0	0	0	0.391447	0	0	0	0.592105	1	1	0.042564	0.210526	14	20
Calml4	0	0	0	0.391447	0	0	0	0.592105	1	0	0.03125	0.286184	2	1
Hipk4	0	0	0	0.391447	0	0	0	0.592105	1	0	0.027778	0.305921	2	2
Morc2b	0	0	0	0.391447	0	0	0	0.592105	1	0	0.022727	0.361842	3	1
Akr1c19	0	0	0	0.391447	0	0	0	0.592105	1	0	0.021739	0.365132	3	2
Mfap5	0	0	0	0.391447	0	0	0	0.592105	1	0	0.02	0.404605	3	3
Erdr1	0	0	0	0.391447	0	0	0	0.592105	1	0	0.016667	0.411184	3	6
Akr1e1	0	0	0	0.391447	0	0	0	0.592105	1	0	0.015152	0.417763	4	3
Dclk2	0	0	0	0.391447	0	0	0	0.592105	1	0	0.014706	0.424342	4	3
Daam2	0	0	0	0.391447	0	0	0	0.592105	2	0	0.013699	0.430921	13	20
Enpp2	0	0	0	0.391447	0	0	0	0.592105	2	0	0.013699	0.430921	30	42
Rin1	0	0	0	0.391447	0	0	0	0.592105	2	0	0.013699	0.430921	38	52
Tor2a	0	0	0	0.391447	0	0	0	0.592105	2	0	0.013699	0.430921	17	19
Spink4	0	0	0	0.391447	0	0	0	0.592105	1	0	0.013514	0.490132	4	2
Ms4a10	0	0	0	0.391447	0	0	0	0.592105	1	0	0.0125	0.493421	4	3
Lrfn2	0	0	0	0.391447	0	0	0	0.592105	1	0	0.011905	0.496711	5	3
B3gnt8	0	0	0	0.391447	0	0	0	0.592105	1	0	0.009615	0.506579	6	6
St3gal1	0	0	0	0.391447	0	0	0	0.592105	1	0	0.009259	0.509868	6	6
Actl6b	0	0	0	0.391447	0	0	0	0.592105	1	0	0.008772	0.513158	6	5
Hmbox1	0	0	0	0.391447	0	0	0	0.592105	1	0	0.008333	0.516447	6	8
Mccc1	0	0	0	0.391447	0	0	0	0.592105	1	0	0.007812	0.519737	7	7
1700081D17Rik	0	0	0	0.391447	0	0	0	0.592105	1	0	0.006849	0.526316	11	13
Aig1-pending	0	0	0	0.391447	0	0	0	0.592105	1	0	0.006849	0.526316	14	14
Azgp1	0	0	0	0.391447	0	0	0	0.592105	1	0	0.006849	0.526316	35	44
Ccbp2	0	0	0	0.391447	0	0	0	0.592105	1	0	0.006849	0.526316	14	16
Chd1l	0	0	0	0.391447	0	0	0	0.592105	1	0	0.006849	0.526316	12	13
Col12a1	0	0	0	0.391447	0	0	0	0.592105	1	0	0.006849	0.526316	16	21
Crtac1	0	0	0	0.391447	0	0	0	0.592105	1	0	0.006849	0.526316	14	11
Fig4	0	0	0	0.391447	0	0	0	0.592105	1	0	0.006849	0.526316	18	30
Gem	0	0	0	0.391447	0	0	0	0.592105	1	0	0.006849	0.526316	16	15
Ifit2	0	0	0	0.391447	0	0	0	0.592105	1	0	0.006849	0.526316	25	31
Pdcl3	0	0	0	0.391447	0	0	0	0.592105	1	0	0.006849	0.526316	9	9
Rgs9bp	0	0	0	0.391447	0	0	0	0.592105	1	0	0.006849	0.526316	15	12
Rprm	0	0	0	0.391447	0	0	0	0.592105	1	0	0.006849	0.526316	16	21
Scand1	0	0	0	0.391447	0	0	0	0.592105	1	0	0.006849	0.526316	11	12
Serpini1	0	0	0	0.391447	0	0	0	0.592105	1	0	0.006849	0.526316	11	9
Slc39a10	0	0	0	0.391447	0	0	0	0.592105	1	0	0.006849	0.526316	15	10
Spag6	0	0	0	0.391447	0	0	0	0.592105	1	0	0.006849	0.526316	17	21
Spon2	0	0	0	0.391447	0	0	0	0.592105	1	0	0.006849	0.526316	14	12
Wfdc1	0	0	0	0.391447	0	0	0	0.592105	1	0	0.006849	0.526316	22	24
0610012D14Rik	0	0	0	0.391447	0	0	0	0.592105	0	0	0	0.654605	6	5
2010308M01Rik	0	0	0	0.391447	0	0	0	0.592105	0	0	0	0.654605	2	1
3110004L20Rik	0	0	0	0.391447	0	0	0	0.592105	0	0	0	0.654605	6	4
4933434I06Rik	0	0	0	0.391447	0	0	0	0.592105	0	0	0	0.654605	3	1
9530066K23Rik	0	0	0	0.391447	0	0	0	0.592105	0	0	0	0.654605	2	3
Abca5	0	0	0	0.391447	0	0	0	0.592105	0	0	0	0.654605	14	17
Alg11	0	0	0	0.391447	0	0	0	0.592105	0	0	0	0.654605	10	9
Ankrd33	0	0	0	0.391447	0	0	0	0.592105	0	0	0	0.654605	4	2
Arhgap15	0	0	0	0.391447	0	0	0	0.592105	0	0	0	0.654605	10	9
Atg9b	0	0	0	0.391447	0	0	0	0.592105	0	0	0	0.654605	9	11
Batf2	0	0	0	0.391447	0	0	0	0.592105	0	0	0	0.654605	3	2
Bbox1	0	0	0	0.391447	0	0	0	0.592105	0	0	0	0.654605	4	3
BC003281	0	0	0	0.391447	0	0	0	0.592105	0	0	0	0.654605	1	1
Bnipl	0	0	0	0.391447	0	0	0	0.592105	0	0	0	0.654605	8	9
Cabp4	0	0	0	0.391447	0	0	0	0.592105	0	0	0	0.654605	17	15
Cct6b	0	0	0	0.391447	0	0	0	0.592105	0	0	0	0.654605	3	2
Chchd3	0	0	0	0.391447	0	0	0	0.592105	0	0	0	0.654605	6	8
Cpt1c	0	0	0	0.391447	0	0	0	0.592105	0	0	0	0.654605	19	20
Ctrl	0	0	0	0.391447	0	0	0	0.592105	0	0	0	0.654605	3	3
D930040M24Rik	0	0	0	0.391447	0	0	0	0.592105	0	0	0	0.654605	1	3
Defb36	0	0	0	0.391447	0	0	0	0.592105	0	0	0	0.654605	2	1
Dlk2	0	0	0	0.391447	0	0	0	0.592105	0	0	0	0.654605	4	3
Dnajc4	0	0	0	0.391447	0	0	0	0.592105	0	0	0	0.654605	4	2
Ell3	0	0	0	0.391447	0	0	0	0.592105	0	0	0	0.654605	6	2
Fbxo44	0	0	0	0.391447	0	0	0	0.592105	0	0	0	0.654605	2	1
Fnbp1	0	0	0	0.391447	0	0	0	0.592105	0	0	0	0.654605	28	38
Frmpd4	0	0	0	0.391447	0	0	0	0.592105	0	0	0	0.654605	2	2
Gm606	0	0	0	0.391447	0	0	0	0.592105	0	0	0	0.654605	3	5
Hvcn1	0	0	0	0.391447	0	0	0	0.592105	0	0	0	0.654605	9	10
Idi1	0	0	0	0.391447	0	0	0	0.592105	0	0	0	0.654605	22	23
Ifi47	0	0	0	0.391447	0	0	0	0.592105	0	0	0	0.654605	7	5
Ifnz	0	0	0	0.391447	0	0	0	0.592105	0	0	0	0.654605	1	1
Isg20l1	0	0	0	0.391447	0	0	0	0.592105	0	0	0	0.654605	37	49
Kbtbd8	0	0	0	0.391447	0	0	0	0.592105	0	0	0	0.654605	2	1
Kctd7	0	0	0	0.391447	0	0	0	0.592105	0	0	0	0.654605	5	3
Kif18a	0	0	0	0.391447	0	0	0	0.592105	0	0	0	0.654605	13	25
Klhl13	0	0	0	0.391447	0	0	0	0.592105	0	0	0	0.654605	3	3
L1td1	0	0	0	0.391447	0	0	0	0.592105	0	0	0	0.654605	2	2
Larp6	0	0	0	0.391447	0	0	0	0.592105	0	0	0	0.654605	5	6
Lcn13	0	0	0	0.391447	0	0	0	0.592105	0	0	0	0.654605	7	5
Lgi2	0	0	0	0.391447	0	0	0	0.592105	0	0	0	0.654605	8	9
Lrrc14	0	0	0	0.391447	0	0	0	0.592105	0	0	0	0.654605	2	1
Ly6g6d	0	0	0	0.391447	0	0	0	0.592105	0	0	0	0.654605	4	4
Miox	0	0	0	0.391447	0	0	0	0.592105	0	0	0	0.654605	26	47
Moap1	0	0	0	0.391447	0	0	0	0.592105	0	0	0	0.654605	23	24
Mrpl15	0	0	0	0.391447	0	0	0	0.592105	0	0	0	0.654605	3	2
Narfl	0	0	0	0.391447	0	0	0	0.592105	0	0	0	0.654605	5	4
Ndufab1	0	0	0	0.391447	0	0	0	0.592105	0	0	0	0.654605	9	5
Oas1g	0	0	0	0.391447	0	0	0	0.592105	0	0	0	0.654605	2	1
Orc4l	0	0	0	0.391447	0	0	0	0.592105	0	0	0	0.654605	4	4
ORF61	0	0	0	0.391447	0	0	0	0.592105	0	0	0	0.654605	21	37
Otub2	0	0	0	0.391447	0	0	0	0.592105	0	0	0	0.654605	8	6
Pam	0	0	0	0.391447	0	0	0	0.592105	0	0	0	0.654605	26	25
Papln	0	0	0	0.391447	0	0	0	0.592105	0	0	0	0.654605	8	6
Ppp1r1a	0	0	0	0.391447	0	0	0	0.592105	0	0	0	0.654605	4	3
Rab9b	0	0	0	0.391447	0	0	0	0.592105	0	0	0	0.654605	6	4
Rassf9	0	0	0	0.391447	0	0	0	0.592105	0	0	0	0.654605	6	4
Rftn2	0	0	0	0.391447	0	0	0	0.592105	0	0	0	0.654605	1	1
Rhbdd2	0	0	0	0.391447	0	0	0	0.592105	0	0	0	0.654605	4	2
Ribc1	0	0	0	0.391447	0	0	0	0.592105	0	0	0	0.654605	2	1
Rtbdn	0	0	0	0.391447	0	0	0	0.592105	0	0	0	0.654605	2	1
Sacs	0	0	0	0.391447	0	0	0	0.592105	0	0	0	0.654605	16	24
Sh3d19	0	0	0	0.391447	0	0	0	0.592105	0	0	0	0.654605	5	3
Slc22a14	0	0	0	0.391447	0	0	0	0.592105	0	0	0	0.654605	2	1
Smyd4	0	0	0	0.391447	0	0	0	0.592105	0	0	0	0.654605	3	2
St8sia4	0	0	0	0.391447	0	0	0	0.592105	0	0	0	0.654605	12	12
Sytl3	0	0	0	0.391447	0	0	0	0.592105	0	0	0	0.654605	4	3
Sytl5	0	0	0	0.391447	0	0	0	0.592105	0	0	0	0.654605	5	5
Tasp1	0	0	0	0.391447	0	0	0	0.592105	0	0	0	0.654605	4	2
Theg	0	0	0	0.391447	0	0	0	0.592105	0	0	0	0.654605	11	11
Tmem69	0	0	0	0.391447	0	0	0	0.592105	0	0	0	0.654605	3	1
Tnfaip8l2	0	0	0	0.391447	0	0	0	0.592105	0	0	0	0.654605	8	6
Tns4	0	0	0	0.391447	0	0	0	0.592105	0	0	0	0.654605	7	6
Tomm70a	0	0	0	0.391447	0	0	0	0.592105	0	0	0	0.654605	13	14
Tpt1	0	0	0	0.391447	0	0	0	0.592105	0	0	0	0.654605	4	2
Ube2z	0	0	0	0.391447	0	0	0	0.592105	0	0	0	0.654605	1	1
Ufsp1	0	0	0	0.391447	0	0	0	0.592105	0	0	0	0.654605	4	4
Usp45	0	0	0	0.391447	0	0	0	0.592105	0	0	0	0.654605	21	47
Vmo1	0	0	0	0.391447	0	0	0	0.592105	0	0	0	0.654605	2	2
Zc3hav1	0	0	0	0.391447	0	0	0	0.592105	0	0	0	0.654605	1	1
Zfp11	0	0	0	0.391447	0	0	0	0.592105	0	0	0	0.654605	5	5
Zfp69	0	0	0	0.391447	0	0	0	0.592105	0	0	0	0.654605	3	4
